# Supplementary material for: High-resolution genetic mapping reveals cis-regulatory and copy number variation in loci associated with cytochrome P450-mediated detoxification in a generalist arthropod pest
Source: PLoS Genet. 2021 Jun 21;17(6):e1009422. doi: 10.1371/journal.pgen.1009422 (PMC8248744; doi:10.1371/journal.pgen.1009422)
Supplement: S1 Data — (XLSX) [file pgen.1009422.s007.xlsx]

## Sheet: inheritance tests
strain ID	pyflubumide dose	total	alive	dead
JPS (SS)	3	30	29	1
JPS (SS)	3	35	33	2
JPS (SS)	3	32	31	1
JPS (SS)	3	32	29	3
JPS (SS)	4	35	29	6
JPS (SS)	4	37	27	10
JPS (SS)	4	35	27	8
JPS (SS)	4	31	20	11
JPS (SS)	5	32	15	17
JPS (SS)	5	34	20	14
JPS (SS)	5	36	17	19
JPS (SS)	5	35	20	15
JPS (SS)	6	36	15	21
JPS (SS)	6	35	10	25
JPS (SS)	6	33	8	25
JPS (SS)	6	30	7	23
JPS (SS)	7	33	3	30
JPS (SS)	7	35	9	26
JPS (SS)	7	35	6	29
JPS (SS)	7	32	6	26
JPS (SS)	8	35	0	35
JPS (SS)	8	35	0	35
JPS (SS)	8	32	1	31
JPS (SS)	8	30	3	27
JPR-R1 (RR)	500	38	28	10
JPR-R1 (RR)	500	37	29	8
JPR-R1 (RR)	500	39	27	12
JPR-R1 (RR)	500	41	26	15
JPR-R1 (RR)	1000	40	28	12
JPR-R1 (RR)	1000	39	24	15
JPR-R1 (RR)	1000	38	22	16
JPR-R1 (RR)	1000	40	22	18
JPR-R1 (RR)	2000	40	16	24
JPR-R1 (RR)	2000	40	18	22
JPR-R1 (RR)	2000	39	16	23
JPR-R1 (RR)	2000	42	18	24
JPR-R1 (RR)	4000	37	9	28
JPR-R1 (RR)	4000	40	12	28
JPR-R1 (RR)	4000	38	6	32
JPR-R1 (RR)	4000	40	6	34
JPR-R1 (RR)	5000	38	3	35
JPR-R1 (RR)	5000	38	5	33
JPR-R1 (RR)	5000	40	5	35
JPR-R1 (RR)	5000	37	4	33
SR	10	30	23	7
SR	10	28	23	5
SR	10	25	22	3
SR	10	27	21	6
SR	20	25	10	15
SR	20	27	16	11
SR	20	28	10	18
SR	20	25	9	16
SR	30	26	7	19
SR	30	29	6	23
SR	30	28	4	24
SR	30	24	4	20
SR	40	25	2	23
SR	40	25	5	20
SR	40	29	4	25
SR	40	27	3	24
SR	50	27	1	26
SR	50	29	1	28
SR	50	30	2	28
SR	50	25	0	25
SR	60	25	0	25
SR	60	27	0	27
SR	60	25	0	25
SR	60	24	0	24
RS	10	22	19	3
RS	10	22	20	2
RS	10	24	20	4
RS	10	20	15	5
RS	20	22	13	9
RS	20	21	11	10
RS	20	22	14	8
RS	20	25	12	13
RS	30	25	9	16
RS	30	22	8	14
RS	30	22	7	15
RS	30	22	4	18
RS	40	25	2	23
RS	40	23	4	19
RS	40	22	4	18
RS	40	25	3	22
RS	50	25	2	23
RS	50	23	2	21
RS	50	23	1	22
RS	50	27	1	26
RS	60	23	0	23
RS	60	28	2	26
RS	60	30	0	30
RS	60	30	0	30
Wasatch (SS)	2	30	26	4
Wasatch (SS)	2	27	25	2
Wasatch (SS)	2	27	24	3
Wasatch (SS)	2	27	23	4
Wasatch (SS)	2.5	30	21	9
Wasatch (SS)	2.5	33	19	14
Wasatch (SS)	2.5	29	22	7
Wasatch (SS)	2.5	30	24	6
Wasatch (SS)	3	29	17	12
Wasatch (SS)	3	28	13	15
Wasatch (SS)	3	32	25	7
Wasatch (SS)	3	28	18	10
Wasatch (SS)	3.5	30	15	15
Wasatch (SS)	3.5	33	13	20
Wasatch (SS)	3.5	32	22	10
Wasatch (SS)	3.5	33	8	25
Wasatch (SS)	4	30	0	30
Wasatch (SS)	4	34	3	31
Wasatch (SS)	4	30	1	29
Wasatch (SS)	4	31	2	29
JPR-R2 (RR)	1000	23	19	4
JPR-R2 (RR)	1000	25	20	5
JPR-R2 (RR)	1000	27	20	7
JPR-R2 (RR)	1000	25	20	5
JPR-R2 (RR)	2000	23	15	8
JPR-R2 (RR)	2000	24	11	13
JPR-R2 (RR)	2000	25	12	13
JPR-R2 (RR)	2000	24	12	12
JPR-R2 (RR)	3000	22	8	14
JPR-R2 (RR)	3000	25	7	18
JPR-R2 (RR)	3000	25	5	20
JPR-R2 (RR)	3000	23	4	19
JPR-R2 (RR)	4000	23	3	20
JPR-R2 (RR)	4000	24	5	19
JPR-R2 (RR)	4000	25	2	23
JPR-R2 (RR)	4000	24	1	23
JPR-R2 (RR)	5000	24	0	24
JPR-R2 (RR)	5000	26	3	23
JPR-R2 (RR)	5000	25	1	24
JPR-R2 (RR)	5000	28	3	25
RS	3.75	22	20	2
RS	3.75	24	19	5
RS	3.75	22	21	1
RS	3.75	23	21	2
RS	5	25	17	8
RS	5	25	17	8
RS	5	25	20	5
RS	5	22	18	4
RS	7	25	10	15
RS	7	26	16	10
RS	7	25	12	13
RS	7	24	14	10
RS	10	27	7	20
RS	10	25	7	18
RS	10	28	10	18
RS	10	25	5	20
RS	15	26	3	23
RS	15	28	5	23
RS	15	29	4	25
RS	15	26	3	23
RS	20	27	2	25
RS	20	24	2	22
RS	20	26	0	26
RS	20	23	0	23
SR	3.75	22	18	4
SR	3.75	23	21	2
SR	3.75	22	18	4
SR	3.75	20	19	1
SR	5	25	16	9
SR	5	25	14	11
SR	5	25	19	6
SR	5	23	17	6
SR	7	25	7	18
SR	7	26	11	15
SR	7	30	14	16
SR	7	23	13	10
SR	10	27	4	23
SR	10	29	5	24
SR	10	29	3	26
SR	10	25	5	20
SR	15	27	0	27
SR	15	29	0	29
SR	15	28	4	24
SR	15	25	2	23

## Sheet: BSA parents and exp. pops
ID	pair	pyflubumide dose	total	alive	dead
Control population	1	10	22	10	12
Control population	1	10	22	12	10
Control population	1	10	22	6	16
Control population	1	10	20	6	14
Pyflubumide selected population	1	10	24	24	0
Pyflubumide selected population	1	10	21	20	1
Pyflubumide selected population	1	10	22	22	0
Pyflubumide selected population	1	10	22	22	0
Control population	1	50	23	0	23
Control population	1	50	23	1	22
Control population	1	50	22	0	22
Control population	1	50	24	0	24
Pyflubumide selected population	1	50	25	23	2
Pyflubumide selected population	1	50	25	25	0
Pyflubumide selected population	1	50	25	24	1
Pyflubumide selected population	1	50	22	22	0
Control population	1	100	24	0	24
Control population	1	100	21	0	21
Control population	1	100	23	0	23
Control population	1	100	23	0	23
Pyflubumide selected population	1	100	24	22	2
Pyflubumide selected population	1	100	23	22	1
Pyflubumide selected population	1	100	24	24	0
Pyflubumide selected population	1	100	21	21	0
Control population	1	500	20	0	20
Control population	1	500	22	0	22
Control population	1	500	22	0	22
Control population	1	500	24	0	24
Pyflubumide selected population	1	500	23	15	7
Pyflubumide selected population	1	500	23	19	4
Pyflubumide selected population	1	500	28	25	3
Pyflubumide selected population	1	500	25	23	2
Control population	2	10	22	10	12
Control population	2	10	23	6	17
Control population	2	10	22	8	14
Control population	2	10	22	10	12
Pyflubumide selected population	2	10	23	23	0
Pyflubumide selected population	2	10	22	22	0
Pyflubumide selected population	2	10	22	22	0
Pyflubumide selected population	2	10	22	22	0
Control population	2	50	24	0	24
Control population	2	50	23	0	23
Control population	2	50	25	1	24
Control population	2	50	23	0	23
Pyflubumide selected population	2	50	23	23	0
Pyflubumide selected population	2	50	22	22	0
Pyflubumide selected population	2	50	25	25	0
Pyflubumide selected population	2	50	22	22	0
Control population	2	100	25	0	25
Control population	2	100	23	0	23
Control population	2	100	22	0	22
Control population	2	100	24	0	24
Pyflubumide selected population	2	100	24	24	0
Pyflubumide selected population	2	100	22	22	0
Pyflubumide selected population	2	100	23	23	0
Pyflubumide selected population	2	100	23	23	0
Control population	2	500	22	0	22
Control population	2	500	25	0	25
Control population	2	500	23	0	23
Control population	2	500	24	0	24
Pyflubumide selected population	2	500	22	21	1
Pyflubumide selected population	2	500	25	23	2
Pyflubumide selected population	2	500	24	24	0
Pyflubumide selected population	2	500	25	24	1
Control population	3	10	21	7	14
Control population	3	10	20	6	17
Control population	3	10	22	4	14
Control population	3	10	20	5	12
Pyflubumide selected population	3	10	24	24	0
Pyflubumide selected population	3	10	22	22	0
Pyflubumide selected population	3	10	22	22	0
Pyflubumide selected population	3	10	25	25	0
Control population	3	50	25	1	24
Control population	3	50	23	0	23
Control population	3	50	22	0	22
Control population	3	50	22	0	22
Pyflubumide selected population	3	50	26	26	0
Pyflubumide selected population	3	50	24	23	1
Pyflubumide selected population	3	50	22	22	0
Pyflubumide selected population	3	50	24	24	0
Control population	3	100	23	0	23
Control population	3	100	23	0	23
Control population	3	100	23	0	23
Control population	3	100	22	0	22
Pyflubumide selected population	3	100	25	25	0
Pyflubumide selected population	3	100	22	22	0
Pyflubumide selected population	3	100	23	22	1
Pyflubumide selected population	3	100	25	25	0
Control population	3	500	23	1	22
Control population	3	500	23	0	23
Control population	3	500	24	0	24
Control population	3	500	24	0	24
Pyflubumide selected population	3	500	24	21	3
Pyflubumide selected population	3	500	23	20	3
Pyflubumide selected population	3	500	25	23	2
Pyflubumide selected population	3	500	24	23	1
Control population	4	10	20	4	16
Control population	4	10	22	4	18
Control population	4	10	22	6	16
Control population	4	10	25	9	16
Pyflubumide selected population	4	10	24	24	0
Pyflubumide selected population	4	10	22	22	0
Pyflubumide selected population	4	10	24	24	0
Pyflubumide selected population	4	10	23	23	0
Control population	4	50	22	0	22
Control population	4	50	23	0	23
Control population	4	50	25	0	25
Control population	4	50	25	0	25
Pyflubumide selected population	4	50	25	24	1
Pyflubumide selected population	4	50	26	26	0
Pyflubumide selected population	4	50	23	23	0
Pyflubumide selected population	4	50	25	25	0
Control population	4	100	25	0	25
Control population	4	100	23	0	23
Control population	4	100	20	0	20
Control population	4	100	22	0	22
Pyflubumide selected population	4	100	22	22	0
Pyflubumide selected population	4	100	23	23	0
Pyflubumide selected population	4	100	25	25	0
Pyflubumide selected population	4	100	25	23	2
Control population	4	500	22	0	22
Control population	4	500	23	0	23
Control population	4	500	22	0	22
Control population	4	500	27	0	27
Pyflubumide selected population	4	500	23	22	1
Pyflubumide selected population	4	500	26	24	2
Pyflubumide selected population	4	500	23	21	2
Pyflubumide selected population	4	500	20	19	1
Control population	5	10	22	5	17
Control population	5	10	23	5	18
Control population	5	10	23	4	19
Control population	5	10	22	6	16
Pyflubumide selected population	5	10	25	24	1
Pyflubumide selected population	5	10	20	20	0
Pyflubumide selected population	5	10	21	21	0
Pyflubumide selected population	5	10	23	23	0
Control population	5	50	24	0	24
Control population	5	50	23	0	23
Control population	5	50	24	1	23
Control population	5	50	22	0	22
Pyflubumide selected population	5	50	23	23	0
Pyflubumide selected population	5	50	23	23	0
Pyflubumide selected population	5	50	24	24	0
Pyflubumide selected population	5	50	23	23	0
Control population	5	100	23	0	23
Control population	5	100	23	0	23
Control population	5	100	25	0	25
Control population	5	100	25	0	25
Pyflubumide selected population	5	100	22	21	1
Pyflubumide selected population	5	100	23	23	0
Pyflubumide selected population	5	100	25	24	1
Pyflubumide selected population	5	100	22	22	0
Control population	5	500	20	0	20
Control population	5	500	21	0	21
Control population	5	500	23	0	23
Control population	5	500	20	0	20
Pyflubumide selected population	5	500	22	20	2
Pyflubumide selected population	5	500	24	22	2
Pyflubumide selected population	5	500	25	22	3
Pyflubumide selected population	5	500	23	21	2
Control population	6	10	23	6	17
Control population	6	10	22	5	17
Control population	6	10	24	9	15
Control population	6	10	22	5	17
Pyflubumide selected population	6	10	20	20	0
Pyflubumide selected population	6	10	20	20	0
Pyflubumide selected population	6	10	20	20	0
Pyflubumide selected population	6	10	23	22	1
Control population	6	50	25	0	25
Control population	6	50	22	0	22
Control population	6	50	22	0	22
Control population	6	50	24	0	24
Pyflubumide selected population	6	50	23	18	5
Pyflubumide selected population	6	50	25	18	7
Pyflubumide selected population	6	50	25	16	9
Pyflubumide selected population	6	50	22	18	3
Control population	6	100	25	0	25
Control population	6	100	23	0	23
Control population	6	100	26	0	26
Control population	6	100	23	0	23
Pyflubumide selected population	6	100	20	15	5
Pyflubumide selected population	6	100	23	9	14
Pyflubumide selected population	6	100	26	14	12
Pyflubumide selected population	6	100	24	12	12
Control population	6	500	20	0	20
Control population	6	500	24	0	24
Control population	6	500	22	0	22
Control population	6	500	20	0	20
Pyflubumide selected population	6	500	22	4	18
Pyflubumide selected population	6	500	24	5	19
Pyflubumide selected population	6	500	25	4	21
Pyflubumide selected population	6	500	23	3	20
Control population	7	10	23	11	12
Control population	7	10	23	8	15
Control population	7	10	25	8	17
Control population	7	10	21	5	16
Pyflubumide selected population	7	10	20	19	1
Pyflubumide selected population	7	10	20	20	0
Pyflubumide selected population	7	10	20	20	0
Pyflubumide selected population	7	10	20	20	0
Control population	7	50	23	0	23
Control population	7	50	24	1	23
Control population	7	50	23	0	23
Control population	7	50	20	0	20
Pyflubumide selected population	7	50	23	22	1
Pyflubumide selected population	7	50	25	23	2
Pyflubumide selected population	7	50	23	22	1
Pyflubumide selected population	7	50	22	22	0
Control population	7	100	24	0	24
Control population	7	100	22	0	22
Control population	7	100	26	0	26
Control population	7	100	22	0	22
Pyflubumide selected population	7	100	23	23	0
Pyflubumide selected population	7	100	25	22	3
Pyflubumide selected population	7	100	24	17	7
Pyflubumide selected population	7	100	25	23	2
Control population	7	500	23	0	20
Control population	7	500	21	0	21
Control population	7	500	21	0	21
Control population	7	500	22	0	22
Pyflubumide selected population	7	500	24	15	9
Pyflubumide selected population	7	500	23	13	10
Pyflubumide selected population	7	500	25	22	3
Pyflubumide selected population	7	500	26	21	5
Control population	8	10	23	5	18
Control population	8	10	22	7	15
Control population	8	10	24	11	13
Control population	8	10	20	4	16
Pyflubumide selected population	8	10	20	20	0
Pyflubumide selected population	8	10	22	22	0
Pyflubumide selected population	8	10	20	20	0
Pyflubumide selected population	8	10	22	22	0
Control population	8	50	20	0	20
Control population	8	50	22	0	22
Control population	8	50	25	1	24
Control population	8	50	23	0	23
Pyflubumide selected population	8	50	24	22	2
Pyflubumide selected population	8	50	20	16	4
Pyflubumide selected population	8	50	25	23	2
Pyflubumide selected population	8	50	22	19	3
Control population	8	100	24	0	24
Control population	8	100	24	0	24
Control population	8	100	28	0	28
Control population	8	100	22	0	22
Pyflubumide selected population	8	100	23	19	4
Pyflubumide selected population	8	100	21	16	5
Pyflubumide selected population	8	100	26	19	7
Pyflubumide selected population	8	100	23	18	5
Control population	8	500	20	0	20
Control population	8	500	25	0	25
Control population	8	500	25	0	25
Control population	8	500	21	0	21
Pyflubumide selected population	8	500	27	12	15
Pyflubumide selected population	8	500	20	5	15
Pyflubumide selected population	8	500	21	10	11
Pyflubumide selected population	8	500	23	7	16
Control population	9	10	20	5	15
Control population	9	10	22	5	17
Control population	9	10	20	3	17
Control population	9	10	20	8	12
Pyflubumide selected population	9	10	25	20	1
Pyflubumide selected population	9	10	22	22	0
Pyflubumide selected population	9	10	23	23	0
Pyflubumide selected population	9	10	22	22	0
Control population	9	50	24	0	24
Control population	9	50	22	0	22
Control population	9	50	28	2	26
Control population	9	50	22	0	22
Pyflubumide selected population	9	50	29	29	0
Pyflubumide selected population	9	50	20	19	1
Pyflubumide selected population	9	50	23	23	0
Pyflubumide selected population	9	50	26	26	0
Control population	9	100	22	0	22
Control population	9	100	22	0	22
Control population	9	100	24	0	24
Control population	9	100	26	1	25
Pyflubumide selected population	9	100	25	25	0
Pyflubumide selected population	9	100	22	22	0
Pyflubumide selected population	9	100	24	23	1
Pyflubumide selected population	9	100	24	24	0
Control population	9	500	24	0	24
Control population	9	500	20	0	20
Control population	9	500	22	0	22
Control population	9	500	21	0	21
Pyflubumide selected population	9	500	32	26	6
Pyflubumide selected population	9	500	21	20	1
Pyflubumide selected population	9	500	23	21	2
Pyflubumide selected population	9	500	23	20	3
Control population	10	10	22	7	15
Control population	10	10	20	7	13
Control population	10	10	21	12	9
Control population	10	10	25	15	10
Pyflubumide selected population	10	10	26	25	1
Pyflubumide selected population	10	10	24	24	0
Pyflubumide selected population	10	10	26	26	0
Pyflubumide selected population	10	10	23	23	0
Control population	10	50	20	0	20
Control population	10	50	23	0	23
Control population	10	50	21	0	21
Control population	10	50	23	0	23
Pyflubumide selected population	10	50	28	28	0
Pyflubumide selected population	10	50	24	24	0
Pyflubumide selected population	10	50	24	24	0
Pyflubumide selected population	10	50	20	20	0
Control population	10	100	22	0	22
Control population	10	100	22	0	22
Control population	10	100	24	0	24
Control population	10	100	20	0	20
Pyflubumide selected population	10	100	23	23	0
Pyflubumide selected population	10	100	21	20	1
Pyflubumide selected population	10	100	23	23	0
Pyflubumide selected population	10	100	22	22	0
Control population	10	500	20	0	20
Control population	10	500	20	0	20
Control population	10	500	20	0	20
Control population	10	500	23	0	23
Pyflubumide selected population	10	500	33	28	5
Pyflubumide selected population	10	500	24	22	2
Pyflubumide selected population	10	500	21	19	2
Pyflubumide selected population	10	500	25	22	3
Control population	11	10	21	5	16
Control population	11	10	20	12	8
Control population	11	10	20	5	15
Control population	11	10	24	9	15
Pyflubumide selected population	11	10	22	22	0
Pyflubumide selected population	11	10	22	22	0
Pyflubumide selected population	11	10	22	22	0
Pyflubumide selected population	11	10	24	23	0
Control population	11	50	23	0	23
Control population	11	50	22	0	22
Control population	11	50	25	0	25
Control population	11	50	21	0	21
Pyflubumide selected population	11	50	26	26	0
Pyflubumide selected population	11	50	24	24	0
Pyflubumide selected population	11	50	20	20	0
Pyflubumide selected population	11	50	20	20	0
Control population	11	100	24	0	24
Control population	11	100	21	0	21
Control population	11	100	22	0	22
Control population	11	100	20	0	20
Pyflubumide selected population	11	100	24	21	3
Pyflubumide selected population	11	100	22	20	2
Pyflubumide selected population	11	100	20	22	1
Pyflubumide selected population	11	100	23	21	2
Control population	11	500	21	0	21
Control population	11	500	25	0	25
Control population	11	500	20	0	20
Control population	11	500	22	0	22
Pyflubumide selected population	11	500	36	27	9
Pyflubumide selected population	11	500	20	15	5
Pyflubumide selected population	11	500	20	18	2
Pyflubumide selected population	11	500	20	13	6
JPR-R1	n.a.	10	25	25	0
JPR-R1	n.a.	10	23	23	0
JPR-R1	n.a.	10	20	20	0
JPR-R1	n.a.	10	21	21	0
JPR-R1	n.a.	50	31	31	0
JPR-R1	n.a.	50	34	34	0
JPR-R1	n.a.	50	35	35	0
JPR-R1	n.a.	50	30	30	0
JPR-R1	n.a.	100	28	28	0
JPR-R1	n.a.	100	26	26	0
JPR-R1	n.a.	100	31	30	1
JPR-R1	n.a.	100	22	21	1
JPR-R1	n.a.	500	30	28	2
JPR-R1	n.a.	500	33	30	3
JPR-R1	n.a.	500	25	25	0
JPR-R1	n.a.	500	41	37	4
WasX	n.a.	10	31	0	31
WasX	n.a.	10	20	0	20
WasX	n.a.	10	21	0	21
WasX	n.a.	10	25	0	25
WasX	n.a.	50	22	0	22
WasX	n.a.	50	20	0	20
WasX	n.a.	50	20	0	20
WasX	n.a.	50	21	0	21
WasX	n.a.	100	22	0	22
WasX	n.a.	100	22	0	22
WasX	n.a.	100	25	0	25
WasX	n.a.	100	24	0	24
WasX	n.a.	500	23	0	23
WasX	n.a.	500	26	0	26
WasX	n.a.	500	22	0	22
WasX	n.a.	500	20	0	20
