# Supplementary material for: High-resolution genetic mapping reveals cis-regulatory and copy number variation in loci associated with cytochrome P450-mediated detoxification in a generalist arthropod pest
Source: PLoS Genet. 2021 Jun 21;17(6):e1009422. doi: 10.1371/journal.pgen.1009422 (PMC8248744; doi:10.1371/journal.pgen.1009422)
Supplement: S2 Data — (XLSX) [file pgen.1009422.s008.xlsx]

## Sheet: Genome-wide transcription
	baseMean	log2FoldChange	lfcSE	stat	pvalue	padj	contig	strand	start	stop	Definition
tetur06g02670	239.78	5.28654	0.310644	17.018	6.03878e-65	1.27496e-61	chromosome_1	-	11717770	11718656	Calycin-like lipocalins
tetur17g92160	2.84161	4.42975	0.76361	5.80107	6.58941e-09	3.13135e-07	chromosome_2	-	7622966	7624310	hypothetical protein
tetur03g00830	1650.69	4.41876	0.15776	28.0094	1.24676e-172	4.60648e-169	chromosome_1	-	20899130	20900641	Cytochrome P450 - CYP392A12
tetur03g00980	73.833	4.31699	0.420048	10.2774	8.91306e-25	2.02656e-22	chromosome_1	+	20868709	20869224	Hypothetical protein
tetur278g00010	1.96641	4.12616	0.779131	5.29585	1.18461e-07	4.47758e-06	scaffold_278	+	900	1182
tetur30g01490	35.474	3.86855	0.50874	7.60417	2.8674e-14	2.36745e-12	chromosome_3	-	680162	681773	adenylate cyclase MFS_arthro10032
tetur97g00030	19.0921	3.84276	0.481733	7.97695	1.49998e-15	1.41199e-13	scaffold_97	-	7262	7996	Hypothetical protein
tetur03g00800	6.1484	3.84223	0.608227	6.31709	2.66526e-10	1.52674e-08	chromosome_1	+	20905084	20906597	Cytochrome P450 - probable pseudogene
tetur18g03660	10.7091	3.81763	0.425133	8.97983	2.71174e-19	3.64335e-17	chromosome_2	+	5864153	5864926	calmodulin
tetur03g00970	3686.34	3.73818	0.130527	28.6392	2.18426e-180	1.07604e-176	chromosome_1	-	20871680	20873203	Cytochrome P450 - CYP392A11
tetur20g02230	11.8783	3.72046	0.627841	5.9258	3.10787e-09	1.57299e-07	chromosome_3	+	7419271	7420958	Hypothetical protein
tetur18g03670	1.96493	3.69398	0.729048	5.06686	4.04439e-07	1.40972e-05	chromosome_2	-	5865611	5866032	mitochondrial ribosomal protein S31
tetur24g02560	1.78252	3.6876	0.887571	4.15471	3.25706e-05	0.00068963	chromosome_2	-	7779933	7780238	Hypothetical protein
tetur97g00020	363	3.63679	0.316781	11.4805	1.65393e-30	5.31379e-28	scaffold_97	+	3960	4289	chaperone protein DnaJ
tetur18g03640	32.8906	3.63342	0.294832	12.3237	6.75325e-35	2.49516e-32	chromosome_2	-	5859137	5862463	S-adenosyl-L-methionine-dependent methyltransferase
tetur13g04550	3591.41	3.55889	0.178825	19.9015	3.94942e-88	9.72808e-85	chromosome_3	-	21434814	21435713	Intradiol ring-cleavage dioxygenase, core DOGs
tetur06g04970	77.3374	3.54712	0.385735	9.19574	3.72414e-20	5.91818e-18	chromosome_1	+	12969425	12970698	3-oxoacyl-acyl-carrier-protein reductase SDRs
tetur04g02440	66.7589	3.50819	0.387758	9.04737	1.46453e-19	2.02283e-17	chromosome_3	+	13153586	13155456	PREDICTED: similar to adenylate cyclase MFS_arthro10032
tetur01g05730	6736.87	3.48395	0.273307	12.7474	3.2232e-37	1.4435e-34	chromosome_2	+	14477229	14478278	Apolipoprotein D precursor lipocalins
tetur97g00010	16.8262	3.478	0.554567	6.27156	3.57446e-10	2.00863e-08	scaffold_97	-	1352	1989	Hypothetical protein
tetur06g02300	2.14854	3.47577	0.740848	4.69161	2.71063e-06	7.73367e-05	chromosome_1	-	11595850	11596359	Hypothetical protein
tetur06g01570	51.2767	3.28331	0.286665	11.4535	2.25871e-30	6.95448e-28	chromosome_1	-	11131571	11133993	Glycoside hydrolase; subgroup; catalytic core
tetur03g09961	1.8119	3.26126	0.720764	4.52472	6.04743e-06	0.000157906	chromosome_1	-	18636606	18638105	Cytochrome P450, conserved site CYP392D7
tetur06g04580	199.883	3.24495	0.242973	13.3552	1.10483e-40	6.28012e-38	chromosome_1	-	12644418	12645419	Hypothetical protein
tetur70g00020	14.8046	3.19524	0.581125	5.49838	3.83306e-08	1.60025e-06	scaffold_70	+	15795	16783	Hypothetical protein
tetur06g04940	25.0475	3.15441	0.330404	9.54713	1.33343e-21	2.34605e-19	chromosome_1	-	12957535	12959387	3-oxoacyl-acyl-carrier-protein reductase SDRs
tetur01g05740	20742	3.15215	0.194469	16.209	4.35385e-59	6.43456e-56	chromosome_2	+	14480201	14481186	Apolipoprotein D precursor lipocalins
tetur40g00030	174.678	3.09519	0.31821	9.72686	2.31628e-22	4.38875e-20	chromosome_1	+	15894979	15897112	Major facilitator superfamily; general substrate transporter
tetur18g03400	6.2268	2.99981	0.45829	6.54567	5.923e-11	3.6935e-09	chromosome_2	+	5720043	5720491	Hypothetical protein
tetur07g07120	0.847911	2.98128	1.4927	1.99724	0.0457991	0.183433	chromosome_1	+	29361723	29364857	Hypothetical protein
tetur17g00790	35.9932	2.96686	0.340674	8.70881	3.07088e-18	3.72004e-16	chromosome_2	+	7228293	7230367	Glycoside hydrolase; subgroup; catalytic core
tetur466g00020	12.1957	2.95356	0.333285	8.86198	7.86085e-19	1.0281e-16	scaffold_466	-	1476	1869	Phosphatidic acid phosphatase type 2/haloperoxidase
tetur30g02060	1.94004	2.94451	0.812418	3.62437	0.000289664	0.00438173	chromosome_3	-	885860	886707	Hypothetical protein
tetur06g02690	11.4264	2.93729	0.332068	8.84543	9.1174e-19	1.18198e-16	chromosome_1	-	11721599	11724526	Leucine-rich repeat domain, L domain-like
tetur06g04980	5.24361	2.91697	0.437237	6.67136	2.53438e-11	1.66835e-09	chromosome_1	-	12971326	12971804	short-chain dehydrogenase/reductase SDR SDRs
tetur97g00040	11.9938	2.86718	0.435231	6.58771	4.46653e-11	2.82098e-09	scaffold_97	-	8892	9529	Hypothetical protein
tetur03g05040	754.268	2.86644	0.196717	14.5714	4.27092e-48	3.71294e-45	chromosome_1	-	18633383	18635914	Cytochrome P450 - fragment
tetur142g00010	0.990108	2.86113	0.854094	3.3499	0.000808398	0.0099644	scaffold_142	-	596	2231	Hypothetical protein
tetur11g02480	321.609	2.84138	0.193335	14.6967	6.77057e-49	6.25389e-46	chromosome_3	-	14314634	14317470	PREDICTED: similar to sodium-dependent phosphate transporter
tetur03g05030	1704.06	2.82891	0.212069	13.3396	1.36195e-40	7.45492e-38	chromosome_1	-	18638833	18640320	Cytochrome P450 - CYP392D6 CYP392D6
tetur466g00030	58.4843	2.81579	0.212944	13.2232	6.44885e-40	3.28647e-37	scaffold_466	-	2573	4150	Unknown_Fbox_Gene, truncated
tetur02g01460	1.02144	2.81392	0.824851	3.41144	0.000646218	0.00839232	chromosome_2	+	20832565	20832722	Hypothetical protein
tetur04g07630	22.3454	2.79312	0.299367	9.33006	1.05807e-20	1.73747e-18	chromosome_2	-	11008727	11010174	UDP-glycosyltransferase UGT201B3
tetur03g05060	17.6039	2.73149	0.298862	9.13964	6.266e-20	9.26052e-18	chromosome_1	-	18627766	18629326	Cytochrome P450 - probable pseudogene
tetur03g05110	100.879	2.72745	0.180776	15.0874	1.95974e-51	2.22793e-48	chromosome_1	-	18619090	18619776	Cytochrome P450 - CYP392D10p probable pseudogene
tetur06g05090	130.398	2.72311	0.227328	11.9788	4.59048e-33	1.6547e-30	chromosome_1	-	13000728	13001920	short chain dehydrogenase SDRs
tetur05g05060	106.08	2.72047	0.469057	5.79988	6.63628e-09	3.14351e-07	chromosome_2	+	26255310	26256892	UDP-glycosyltransferase UGT201B10
tetur01g16564	20.7377	2.66968	0.250492	10.6577	1.60455e-26	4.01925e-24	chromosome_2	-	15629696	15630561	Small Secreted Protein; Family F
tetur24g00860	29.4533	2.66277	0.205595	12.9516	2.30232e-38	1.06331e-35	chromosome_2	+	8567451	8568122	kelch-like 18
tetur03g00780	67.7963	2.66093	0.23605	11.2727	1.78941e-29	5.18544e-27	chromosome_1	-	20910188	20912582	PREDICTED: similar to adenylate cyclase MFS_arthro10032
tetur05g02230	5.86848	2.65911	0.661789	4.01806	5.86798e-05	0.00115785	chromosome_2	-	25019949	25021879	Leucine-rich repeat domain, L domain-like
tetur24g00880	0.764958	2.65431	0.910288	2.9159	0.00354659	0.0314995	chromosome_2	+	8560310	8560957	Hypothetical protein
tetur16g03490	835.721	2.61675	0.184426	14.1887	1.07675e-45	8.8407e-43	chromosome_3	-	2764179	2769441	antigen B membrane protein
tetur06g02270	156.744	2.61542	0.327862	7.97719	1.49701e-15	1.41199e-13	chromosome_1	-	11591836	11592941	Hypothetical protein
tetur17g92128	178.379	2.60545	0.184493	14.1222	2.77252e-45	2.15658e-42	chromosome_2	+	6297418	6310716	hypothetical protein
tetur03g05070	19.9389	2.60097	0.309275	8.40987	4.10474e-17	4.46058e-15	chromosome_1	-	18624495	18626017	Cytochrome P450 - CYP392D8 CYP392D8
tetur49g00160	0.48641	2.57376	1.48368	1.73471	0.0827919		scaffold_49	+	51479	53570	Leucine-rich repeat domain, L domain-like
tetur16g01080	0.937638	2.56872	1.36486	1.88204	0.0598308	0.216569	chromosome_3	-	1511541	1512659	PREDICTED: similar to microsomal NAD+-dependent retinol dehydrogenase 4 SDRs
tetur03g05100	20.625	2.54256	0.290752	8.74476	2.23487e-18	2.72968e-16	chromosome_1	-	18620978	18622478	Cytochrome P450, conserved site
tetur14g02250	1.51212	2.54241	0.732497	3.47088	0.000518761	0.00707919	chromosome_3	-	22891548	22892272	hypothetical protein IscW_ISCW004744
tetur11g03410	1.56842	2.53857	0.69272	3.66463	0.000247692	0.00384521	chromosome_3	-	14644974	14645359	Hypothetical protein
tetur01g02490	0.467122	2.52983	1.47807	1.71158	0.0869749		chromosome_2	-	13063607	13063953	Glutathione S-transferase; incomplete
tetur01g07600	2.01501	2.51121	0.961846	2.61082	0.0090325	0.0615735	chromosome_2	+	15392233	15405041	spen homolog; transcriptional regulator
tetur03g04990	1728.9	2.50688	0.295582	8.48116	2.22957e-17	2.45902e-15	chromosome_1	-	18652277	18653956	Cytochrome P450 - CYP392D2
tetur43g00570	1.68241	2.50654	1.13157	2.2151	0.0267532	0.130879	chromosome_3	-	8268543	8268794	Hypothetical protein
tetur24g00890	56.2347	2.50538	0.23863	10.499	8.73093e-26	2.04817e-23	chromosome_2	+	8557082	8559265	kelch-like 18
tetur01g02610	87.5493	2.50039	0.275706	9.06902	1.20093e-19	1.69034e-17	chromosome_2	+	13105087	13105875	Immunoglobulin E-set
tetur14g02200	0.645158	2.49309	1.15708	2.15465	0.0311896		chromosome_3	+	22871927	22872388	Hypothetical protein
tetur18g02010	19.4317	2.48874	0.339589	7.32867	2.32445e-13	1.78922e-11	chromosome_2	-	5001114	5002083	Hypothetical protein
tetur06g05080	639.268	2.47876	0.168616	14.7006	6.39239e-49	6.25389e-46	chromosome_1	+	12998769	12999829	short-chain dehydrogenase/reductase SDR SDRs
tetur11g02360	0.556299	2.4756	1.18722	2.08522	0.0370498		chromosome_3	+	14238989	14239470	Hypothetical protein
tetur02g08790	61.1505	2.45252	0.253225	9.68513	3.48778e-22	6.52481e-20	chromosome_3	-	5905187	5907020	Hypothetical protein
tetur02g09830	1232.25	2.4502	0.187577	13.0624	5.39891e-39	2.57388e-36	chromosome_3	+	5427943	5429352	UDP-glycosyltransferase UGT204B1
tetur17g02830	54.6827	2.4437	0.23933	10.2106	1.77758e-24	3.98044e-22	chromosome_2	+	6284850	6287154	MAM
tetur16g03190	194.184	2.44344	0.344786	7.08684	1.37213e-12	1.00889e-10	chromosome_3	+	2649746	2650678	Serine protease homologue
tetur22g01530	2123.07	2.44316	0.179967	13.5756	5.58626e-42	3.7527e-39	chromosome_2	-	23248845	23249656	lethal
tetur43g00270	3.80623	2.43995	0.866535	2.81576	0.0048662	0.0396022	chromosome_3	+	8383974	8386018	Hypothetical protein
tetur01g11270	1574.92	2.39904	0.203965	11.7621	6.12271e-32	2.10436e-29	chromosome_1	+	2609368	2611082	phytoene dehydrogenase
tetur01g10750	315.088	2.39475	0.235938	10.1499	3.31588e-24	7.31423e-22	chromosome_1	+	2386601	2388245	Carboxyl/cholinesterase TuCCE04
tetur03g00180	0.435501	2.37504	1.40114	1.69508	0.0900596		chromosome_1	+	21090695	21092199	Peptidase C48; SUMO/Sentrin/Ubl1
tetur97g00060	13.9674	2.36137	0.3025	7.80618	5.89459e-15	5.21653e-13	scaffold_97	+	12715	13410	DnaJ
tetur447g00010	35.4772	2.35827	0.730139	3.2299	0.00123834	0.0140672	scaffold_447	-	2360	2926	Hypothetical protein
tetur01g12400	17.1773	2.34542	0.489169	4.7947	1.62919e-06	4.94411e-05	chromosome_1	+	3072338	3073306	Hypothetical protein
tetur22g00650	71.4362	2.33031	0.535212	4.354	1.33675e-05	0.000318642	chromosome_2	-	23781149	23784636	elongator complex protein 1
tetur24g01030	2845.72	2.33017	0.147537	15.7938	3.43284e-56	4.61217e-53	chromosome_2	-	8519866	8521126	apolipoprotein D lipocalins
tetur06g04520	8316.15	2.32217	0.0959294	24.2071	1.87508e-129	5.54237e-126	chromosome_1	-	12622105	12623636	Cytochrome P450 - CYP392A16
tetur03g02720	1.1328	2.31942	0.907807	2.55497	0.0106197	0.0692622	chromosome_1	+	19921014	19921320	Hypothetical protein
tetur17g02850	7.22443	2.29719	0.492571	4.66368	3.106e-06	8.77699e-05	chromosome_2	+	6283293	6284279	PREDICTED: similar to apical endosomal glycoprotein
tetur07g07310	3.47781	2.28748	0.487032	4.69677	2.64314e-06	7.55569e-05	chromosome_1	-	29285351	29286181	short-chain dehydrogenase/reductase SDR SDRs
tetur01g92402	0.712291	2.28747	0.998602	2.29067	0.0219823	0.115091	chromosome_2	+	15625927	15626797	hypothetical protein
tetur01g11260	838.048	2.2713	0.165818	13.6975	1.05039e-42	7.39226e-40	chromosome_1	-	2604562	2608817	PREDICTED: similar to lycopene cyclase / phytoene synthase
tetur36g00050	0.806459	2.24122	0.97553	2.29743	0.0215941	0.11384	chromosome_1	+	352068	353164	Hypothetical protein
tetur01g02480	357.49	2.23694	0.212569	10.5234	6.74203e-26	1.60711e-23	chromosome_2	-	13060985	13062650	Glutathione S-transferase; class delta TuGSTd03
tetur24g92182	0.747592	2.23295	0.99562	2.24277	0.0249114	0.124972	chromosome_2	+	8258988	8259838	hypothetical protein
tetur14g03560	10.4402	2.23287	0.654835	3.40982	0.00065005	0.00841252	chromosome_3	+	23547055	23547860	Hypothetical protein
tetur17g03360	0.514413	2.22087	1.60125	1.38696	0.165454		chromosome_2	+	6078727	6080401	Leucine-rich repeat domain, L domain-like
tetur01g10820	208.106	2.20043	0.163367	13.4692	2.37366e-41	1.46168e-38	chromosome_1	+	2410891	2412630	Carboxyl/cholinesterase TuCCE08
tetur06g01690	10.0136	2.19616	0.377619	5.81581	6.03408e-09	2.88601e-07	chromosome_1	-	11168320	11171650	Glycoside hydrolase; subgroup; catalytic core
tetur15g00850	1.16676	2.18629	0.877284	2.49212	0.0126985	0.0784248	chromosome_1	-	7948154	7949461	Hypothetical protein
tetur15g03550	1.43603	2.18267	0.700284	3.11683	0.00182809	0.0189065	chromosome_1	+	9263006	9263916	Hypothetical protein
tetur09g03590	22.7518	2.18181	1.17496	1.85693	0.0633208	0.224041	chromosome_3	-	17658264	17659017	Hypothetical protein
tetur21g01370	40.5746	2.17892	0.446134	4.884	1.03954e-06	3.28277e-05	chromosome_1	-	6872040	6872965	undecaprenyldiphospho-muramoylpentapeptide beta-N-acetylglucosaminyltransferase
tetur97g00080	0.833302	2.17447	0.905778	2.40066	0.0163654	0.0937459	scaffold_97	-	20983	21120	short chain dehydrogenase SDRs
tetur03g05020	26.7047	2.17203	0.266189	8.15973	3.35779e-16	3.39895e-14	chromosome_1	-	18642368	18644551	Cytochrome P450 - CYP392D5p probable pseudogene
tetur11g01190	0.465703	2.16479	1.06213	2.03815	0.0415347		chromosome_3	+	13799836	13800373	PREDICTED: similar to limkain b1
tetur24g00830	91.7716	2.15636	0.217494	9.91456	3.59824e-23	7.38589e-21	chromosome_2	+	8583126	8584956	BTB/POZ-like
tetur06g91390	0.817332	2.15534	0.914593	2.35662	0.0184423	0.10247	chromosome_1	+	12125454	12125713	hypothetical protein
tetur15g02910	0.379912	2.15458	1.50908	1.42774	0.153365		chromosome_1	-	8920823	8922064	elongator complex protein 3
tetur25g01510	0.80853	2.14928	1.59612	1.34656	0.178122	0.422682	chromosome_2	-	28838739	28839274	Hypothetical protein
tetur11g04770	0.501501	2.14774	1.07956	1.98946	0.0466507		chromosome_3	+	15217389	15218629	Galactose oxidase, beta-propeller
tetur02g09530	130.51	2.12275	0.81953	2.5902	0.00959198	0.0640868	chromosome_3	+	5544031	5544953	Cuticle (secreted) protein; putative
tetur16g03360	0.867631	2.11204	1.0623	1.98817	0.0467924	0.18635	chromosome_3	-	2713713	2714325	Hypothetical protein
tetur24g02680	162.398	2.06647	0.157794	13.096	3.47165e-39	1.71025e-36	chromosome_2	+	7704295	7706086	Protein of unknown function DUF2362
tetur27g00680	4.7293	2.04542	0.657741	3.10976	0.00187237	0.0192214	chromosome_1	+	24287596	24289296	peritrophic membrane chitin binding protein; putative
tetur02g07560	27.8484	2.04166	0.655831	3.11308	0.00185146	0.019108	chromosome_3	+	6333597	6337929	phosphatidylcholine-sterol acyltransferase precursor
tetur17g92146	3.53886	2.0375	0.944685	2.1568	0.0310213	0.144535	chromosome_2	-	7063157	7063507	hypothetical protein
tetur05g92618	0.565272	2.0359	0.934507	2.17858	0.0293627		chromosome_2	+	24559409	24559585	hypothetical protein
tetur06g02370	52.6768	2.03169	0.211379	9.61162	7.14178e-22	1.31935e-19	chromosome_1	-	11611874	11612888	Leucine-rich repeat domain, L domain-like
tetur05g05050	23.7857	2.02797	0.322349	6.29124	3.14947e-10	1.79023e-08	chromosome_2	+	26250821	26252300	UDP-glycosyltransferase; teturUGT28 UGT201B9
tetur05g05650	3.26991	2.02211	0.520121	3.88778	0.000101167	0.00185273	chromosome_2	-	26470181	26471965	convoluted
tetur30g02050	0.814081	2.02063	0.978922	2.06413	0.0390049	0.166173	chromosome_3	-	885056	885759	UDP-glucuronosyl/UDP-glucosyltransferase
tetur21g01400	10.08	2.01877	0.403164	5.00731	5.51954e-07	1.86666e-05	chromosome_1	-	6865930	6866479	UDP-glycosyltransferase; teturUGT58p
tetur26g01510	34.7931	2.01625	0.320912	6.28287	3.32384e-10	1.87493e-08	chromosome_1	-	1590425	1591236	Glutathione S-transferase; class delta TuGSTd13
tetur18g03410	849.185	2.01503	0.0610615	33	8.12773e-239	1.2012e-234	chromosome_2	-	5721867	5723368	Folate-binding; YgfZ
tetur18g02030	24.7862	2.01286	0.228305	8.81653	1.18063e-18	1.49133e-16	chromosome_2	+	5005977	5007247	Hypothetical protein
tetur04g92242	0.514606	2.01251	1.2927	1.55682	0.119514		chromosome_2	+	10194663	10194917	hypothetical protein
tetur09g02790	1.56969	2.0104	1.13091	1.77768	0.0754558	0.248698	chromosome_3	+	18097296	18098065	Hypothetical protein
tetur611g00010	2.44466	2.00445	0.55008	3.64393	0.000268511	0.00410375	scaffold_611	-	998	1635	Hypothetical protein
tetur29g00220	232.289	2.00241	0.12344	16.2217	3.54194e-59	5.81625e-56	chromosome_2	+	22495314	22496646	Glutathione S-transferase; class delta TuGSTd14
tetur11g01200	0.973323	1.98991	0.817238	2.43492	0.0148952	0.0879614	chromosome_3	+	13800628	13802622	Hypothetical protein
tetur467g00010	1.11411	1.98471	0.894944	2.21769	0.0265759	0.130184	scaffold_467	-	186	972	multidrug resistance-associated protein 1
tetur29g00930	2386.97	1.98277	0.261289	7.58841	3.23854e-14	2.65902e-12	chromosome_2	+	22205551	22207464	Carboxyl/cholinesterase TuCCE58
tetur09g06715	6.76496	1.97975	0.372975	5.30799	1.10841e-07	4.23285e-06	chromosome_3	-	18326338	18327062
tetur24g00770	66.1582	1.97547	0.155316	12.7191	4.63274e-37	2.01374e-34	chromosome_2	+	8608316	8609727	BTB/POZ-like
tetur14g03120	0.540003	1.96344	1.21166	1.62045	0.105135		chromosome_3	+	23394631	23395045	Crustacean Hyperglycemic Hormone Homolog
tetur03g91586	1.31551	1.96126	1.03075	1.90275	0.0570732	0.210188	chromosome_1	+	19910028	19912070	hypothetical protein
tetur448g00010	0.431506	1.95887	1.27514	1.5362	0.12449		scaffold_448	+	1180	1800	Hypothetical protein
tetur89g00020	219.792	1.95385	0.215502	9.06653	1.22868e-19	1.71307e-17	scaffold_89	+	17599	23508	Hypothetical protein
tetur04g07610	1.14277	1.95174	0.926657	2.10622	0.0351854	0.155783	chromosome_2	+	11006465	11007174	RabGAP/TBC
tetur13g04350	1605.61	1.94789	0.195315	9.97307	1.9996e-23	4.16226e-21	chromosome_3	+	21638482	21640932	PREDICTED: similar to F55A4.8a
tetur05g05190	414.189	1.94744	0.212548	9.16236	5.07737e-20	7.65698e-18	chromosome_2	-	26308848	26309633	Glutathione S-transferase; class mu TuGSTm03
tetur37g00580	0.316071	1.93986	1.33659	1.45136	0.146681		chromosome_1	+	9838466	9838955	4-nitrophenylphosphatase
tetur16g01190	0.918103	1.93929	0.946082	2.04981	0.0403831	0.169993	chromosome_3	-	1539899	1542566	Hypothetical protein
tetur18g00490	0.696565	1.93441	0.930559	2.07876	0.0376392	0.16251	chromosome_2	-	4276131	4276906	Hypothetical protein
tetur15g01240	0.294265	1.92849	2.99902	0.64304	0.520198		chromosome_1	-	8094026	8094865	dUTPase
tetur189g00020	356.941	1.92732	0.45746	4.21309	2.51902e-05	0.000553173	scaffold_189	-	5225	6779	CG1950-PA
tetur35g01290	0.613588	1.92567	1.26141	1.5266	0.126861		chromosome_1	-	28075954	28076921	Serine protease homologue
tetur21g00340	3.90291	1.9235	0.703219	2.73527	0.0062329	0.0473333	chromosome_1	+	7360925	7363631	Hypothetical protein
tetur24g01500	920.456	1.92087	0.204383	9.39837	5.5414e-21	9.3064e-19	chromosome_2	+	8255960	8257105	phospholipase A2 precursor; putative
tetur08g91658	0.470326	1.90747	1.25769	1.51664	0.129357		chromosome_1	+	22512268	22512456	hypothetical protein
tetur33g01290	2.68587	1.90729	0.522603	3.64959	0.000262656	0.00401841	chromosome_3	-	9964875	9966687	Glycoside hydrolase; subgroup; catalytic core
tetur01g16483	3.22668	1.90669	0.481311	3.96145	7.44962e-05	0.00143357	chromosome_2	+	16622215	16624904	hypothetical protein
tetur02g90722	0.627509	1.90591	1.05666	1.80371	0.0712771		chromosome_3	+	6350597	6350983	hypothetical protein
tetur07g05940	682.693	1.90528	0.395164	4.82148	1.42494e-06	4.3782e-05	chromosome_1	+	29794709	29795750	intradiol ring-cleavage dioxygenase DOGs
tetur15g03910	0.72749	1.90314	0.951444	2.00026	0.0454722	0.182717	chromosome_1	+	9398864	9399994	Hypothetical protein
tetur01g07240	0.491023	1.8986	1.17028	1.62234	0.10473		chromosome_2	-	15193184	15194231	AMP deaminase
tetur01g15530	0.321515	1.89686	2.15816	0.878926	0.379442		chromosome_1	+	4555572	4556299	Hypothetical protein
tetur08g08329	0.61452	1.89385	1.24099	1.52608	0.126991		chromosome_1	+	5336456	5338577	Chemosensory Receptor; Gustatory receptor family
tetur11g05110	4.8553	1.88666	0.586141	3.21878	0.00128739	0.0144467	chromosome_3	+	15396277	15397922	adenylate cyclase MFS_arthro10032
tetur01g04450	177.06	1.88473	0.172591	10.9202	9.23185e-28	2.43638e-25	chromosome_2	+	13929034	13932703	Cytochrome P450 - CYPp probable pseudogene
tetur08g05580	0.260679	1.88182	2.1688	0.867677	0.385571		chromosome_1	-	22344861	22345174	Hypothetical protein
tetur16g02640	2.09503	1.87564	0.621607	3.01741	0.00254945	0.0247029	chromosome_3	+	2162753	2162958	hypothetical protein
tetur18g03390	6650.43	1.8733	0.064918	28.8565	4.20543e-183	3.10761e-179	chromosome_2	-	5714612	5718880	NADPH cytochome P450 reductase
tetur01g16463	287.453	1.87186	0.230465	8.1221	4.58191e-16	4.57541e-14	chromosome_2	-	14408248	14409428	Peptidase C1A, papain C-terminal
tetur05g01700	1.55927	1.86635	0.930471	2.00581	0.0448767	0.181469	chromosome_2	-	24825395	24826711	lipase 1 precursor
tetur02g06980	0.358029	1.86552	1.3613	1.37039	0.170564		chromosome_3	-	6535058	6536341	Putative amiloride-sensitive sodium channel
tetur04g07620	2.38501	1.86529	0.613391	3.04095	0.00235834	0.0232359	chromosome_2	-	11007792	11008438	unnamed protein product
tetur18g00650	65.8202	1.86401	0.232065	8.03231	9.56526e-16	9.30033e-14	chromosome_2	-	4323038	4323428	Hypothetical protein
tetur05g05600	8.30818	1.85656	0.575617	3.22534	0.00125825	0.014206	chromosome_2	+	26437884	26439034	Highly expressed secreted protein family
tetur12g04743	0.600978	1.85585	1.2421	1.49412	0.135144		chromosome_1	-	25443396	25444644	Chemosensory Receptor; Gustatory receptor family
tetur635g00010	15.8766	1.8537	0.391371	4.73641	2.17534e-06	6.39152e-05	scaffold_635	-	26	611	Hypothetical protein
tetur17g00720	1.2227	1.85091	0.839995	2.20347	0.0275613	0.133814	chromosome_2	+	7258173	7259357	Chemosensory Receptor; Gustatory receptor family
tetur06g06390	0.396366	1.84827	1.54245	1.19827	0.230813		chromosome_1	-	13792279	13793623	Hypothetical protein
tetur08g06360	41.5586	1.83638	0.232617	7.89441	2.91688e-15	2.6447e-13	chromosome_1	-	21849239	21850715	sialin; putative
tetur05g04690	373.707	1.83616	0.228331	8.04164	8.86407e-16	8.67564e-14	chromosome_2	-	26164220	26165714	UDP-glycosyltransferase; teturUGT25 UGT201C3
tetur02g15455	14.7558	1.83573	0.739589	2.4821	0.0130611	0.0800953	chromosome_2	+	20295146	20295640	Beta2-adaptin/TBP, C-terminal domain
tetur01g00490	2058.15	1.82983	0.262603	6.96805	3.21374e-12	2.28346e-10	chromosome_2	-	12148063	12148827	intradiol ring-cleavage dioxygenase DOGs
tetur05g92674	0.740244	1.82454	0.93519	1.95098	0.0510591	0.19657	chromosome_2	-	26683590	26685603	hypothetical protein
tetur77g00050	2.69518	1.82288	0.663139	2.74887	0.00598002	0.0458872	scaffold_77	+	6591	7926	tolkin
tetur11g05100	35.9736	1.82001	0.238994	7.61532	2.63049e-14	2.18404e-12	chromosome_3	+	15391757	15393424	adenylate cyclase MFS_arthro10032
tetur17g01210	0.626575	1.81642	1.24774	1.45577	0.145457		chromosome_2	+	7024880	7026556	Chemosensory Receptor; Gustatory receptor family
tetur03g91583	0.31546	1.81395	1.75124	1.03581	0.300292		chromosome_1	+	19875081	19875347	hypothetical protein
tetur01g92300	0.24662	1.8109	1.82344	0.993122	0.32065		chromosome_2	+	12455458	12455769	hypothetical protein
tetur15g03570	0.990271	1.81053	0.874365	2.07068	0.0383891	0.164593	chromosome_1	+	9282746	9283781	Hypothetical protein
tetur01g16784	0.702631	1.80899	1.09772	1.64796	0.099361	0.295569	chromosome_2	-	14150176	14151326	Chemosensory Receptor; Gustatory receptor family
tetur08g03270	44.3711	1.80841	0.290831	6.21807	5.03317e-10	2.77557e-08	chromosome_1	-	23346017	23347682	Alkaline phosphatase-like, alpha/beta/alpha
tetur555g00010	0.408586	1.80555	1.34497	1.34244	0.179452		scaffold_555	+	1539	2013	Hypothetical protein
tetur13g92975	0.891238	1.80447	0.819224	2.20265	0.0276191	0.133918	chromosome_3	-	21400290	21400463	hypothetical protein
tetur263g00020	0.743857	1.79876	1.26902	1.41744	0.156354	0.39172	scaffold_263	+	5161	5706	transmembrane protein; putative
tetur01g07940	0.485271	1.79652	1.20292	1.49346	0.135316		chromosome_2	+	15506069	15506543	Hypothetical protein
tetur15g02580	0.630356	1.79003	0.907786	1.97186	0.0486256		chromosome_1	+	8797064	8799428	Hypothetical protein
tetur32g00340	2.14777	1.781	0.864169	2.06094	0.0393084	0.167032	chromosome_3	-	11370863	11372188	Hypothetical protein
tetur106g00040	18.8662	1.77468	0.265993	6.67191	2.5249e-11	1.66835e-09	scaffold_106	+	13671	14501	short-chain dehydrogenase/reductase SDR SDRs
tetur17g92118	0.364254	1.77466	1.32264	1.34176	0.179674		chromosome_2	+	6081956	6082496	hypothetical protein
tetur17g92120	1.27884	1.77128	0.74619	2.37377	0.0176076	0.0991701	chromosome_2	-	6111951	6112349	hypothetical protein
tetur03g00190	2.70747	1.76539	0.704738	2.50503	0.012244	0.0764626	chromosome_1	-	21088120	21090353	Hypothetical protein
tetur02g92515	45.7888	1.76282	0.952049	1.85161	0.0640818	0.225339	chromosome_2	+	20298109	20298707	hypothetical protein
tetur22g00690	89.2193	1.76117	0.489495	3.59793	0.000320765	0.00477401	chromosome_2	+	23776535	23784136	minor tail protein gp26-like
tetur23g91457	0.718217	1.76057	0.840457	2.09478	0.0361908	0.158478	chromosome_1	-	15109401	15109706	hypothetical protein
tetur61g00020	22.4623	1.76014	0.354404	4.96647	6.81813e-07	2.29533e-05	scaffold_61	-	6619	8470	Tudor domain
tetur24g00870	41.0443	1.75822	0.186189	9.44324	3.61437e-21	6.13985e-19	chromosome_2	-	8562919	8564784	Galactose oxidase/kelch; beta-propeller
tetur592g00001	1.06851	1.75785	0.861855	2.03961	0.0413891	0.172675	scaffold_592	-	1615	3084	Chemosensory Receptor; Gustatory receptor family
tetur77g00070	0.531368	1.75196	0.983512	1.78133	0.0748578		scaffold_77	+	34574	35017	Deoxyuridine triphosphate nucleotidohydrolase/Deoxycytidine triphosphate deaminase
tetur16g03410	156.907	1.7423	0.577444	3.01725	0.00255075	0.0247029	chromosome_3	+	2727736	2728644	Apolipoprotein D precursor lipocalins
tetur700g00010	101.421	1.74218	0.165423	10.5317	6.17162e-26	1.49525e-23	scaffold_700	-	1595	2453	calcyclin binding protein
tetur30g02070	7.87734	1.74029	0.468997	3.71067	0.000206712	0.00333515	chromosome_3	+	889411	891497	adenylate cyclase MFS_arthro10032
tetur15g02590	0.305012	1.73225	1.5127	1.14514	0.252151		chromosome_1	+	8798618	8799686	Hypothetical protein
tetur03g04360	3.86339	1.73049	0.470963	3.67438	0.000238432	0.00373678	chromosome_1	-	19072473	19073057	Hypothetical protein MFS_arthro10032
tetur28g01140	226.102	1.72573	0.393871	4.38146	1.17888e-05	0.000286086	chromosome_2	-	457709	458848	3-oxoacyl-acyl-carrier-protein reductase SDRs
tetur60g00050	56.5368	1.72076	0.626093	2.74841	0.00598848	0.0459283	scaffold_60	-	28916	29147	Signal transduction histidine kinase; homodimeric
tetur20g00670	52.0575	1.7188	0.851932	2.01753	0.0436398	0.178311	chromosome_3	+	8004018	8004539	Hypothetical protein
tetur03g07440	7.84289	1.70998	0.594004	2.87874	0.00399265	0.0343067	chromosome_1	+	17057286	17058540	Hypothetical protein
tetur11g03680	1.08791	1.7072	0.785512	2.17335	0.0297538	0.140452	chromosome_3	-	14778228	14779660	Hypothetical protein
tetur02g13940	16.4508	1.6989	0.645141	2.63338	0.00845407	0.0586927	chromosome_3	+	3326855	3327335	Hypothetical protein
tetur05g01280	0.221486	1.69419	2.22686	0.760799	0.446777		chromosome_2	-	24666474	24667345	Ankyrin repeat
tetur05g00090	107.003	1.68995	0.210657	8.02227	1.03807e-15	9.96205e-14	chromosome_2	+	24071943	24073348	UDP-glycosyltransferase UGT204A5
tetur01g04330	0.467667	1.68961	1.22365	1.38079	0.167343		chromosome_2	+	13886142	13888238	replication protein A 70 kDa DNA-binding subunit
tetur60g00080	21.682	1.68886	0.305742	5.5238	3.31754e-08	1.40085e-06	scaffold_60	-	37696	39009	UDP-glycosyltransferase; teturUGT78p
tetur21g03170	1.4042	1.68555	0.817955	2.06069	0.0393324	0.167086	chromosome_1	-	6044767	6045366	Apolipoprotein related protein; maybe pseudogene
tetur06g01670	0.776053	1.67812	1.10453	1.5193	0.128686	0.347356	chromosome_1	-	11160473	11160758	glucosylceramidase; putative
tetur05g05260	20.747	1.67644	0.305388	5.48953	4.03011e-08	1.65908e-06	chromosome_2	-	26329495	26330727	Glutathione S-transferase; class mu TuGSTm09
tetur03g91598	0.569177	1.66669	1.00771	1.65394	0.0981402		chromosome_1	+	20361198	20361398	hypothetical protein
tetur11g02200	1.8362	1.66621	0.653622	2.54919	0.0107973	0.0701731	chromosome_3	+	14174389	14175543	Hypothetical protein
tetur01g92357	0.744087	1.66569	1.24247	1.34063	0.180042	0.424918	chromosome_2	-	14237622	14237798	hypothetical protein
tetur22g00730	3.4459	1.66214	0.525387	3.16366	0.00155798	0.0168069	chromosome_2	-	23756203	23756718	Hypothetical protein
tetur24g00900	108.174	1.65878	0.146971	11.2864	1.5314e-29	4.52651e-27	chromosome_2	-	8553614	8555509	Kelch-type beta propeller
tetur02g09850	2505.95	1.65856	0.107133	15.4813	4.63766e-54	5.71167e-51	chromosome_3	+	5423596	5425005	UDP-glycosyltransferase UGT204B2
tetur08g07790	60.8043	1.65405	0.266123	6.21536	5.12064e-10	2.80288e-08	chromosome_1	-	21270818	21271551	Hypothetical protein
tetur23g91473	1.01894	1.65388	0.988524	1.67309	0.0943105	0.286381	chromosome_1	-	15441139	15441318	hypothetical protein
tetur32g00330	114.287	1.65327	0.582851	2.83653	0.0045607	0.0378298	chromosome_3	-	11373453	11374007	Conserved hypothetical protein CHP02464
tetur17g02990	0.293788	1.65283	1.8403	0.898128	0.369118		chromosome_2	+	6228195	6230134	Chemosensory Receptor; Gustatory receptor family
tetur02g15445	23.6133	1.65265	0.676038	2.4446	0.0145011	0.0863118	chromosome_2	+	20295745	20296362	Beta2-adaptin/TBP, C-terminal domain
tetur27g01810	1.64313	1.64592	0.77586	2.12141	0.033887	0.152092	chromosome_1	-	24812571	24813059	Hypothetical protein
tetur06g03290	792.221	1.64512	0.198838	8.27368	1.29881e-16	1.35177e-14	chromosome_1	-	12031847	12033810	ADP/ATP translocase
tetur03g91588	0.274113	1.64416	1.51429	1.08577	0.277582		chromosome_1	+	19936706	19937566	hypothetical protein
tetur02g15031	0.490135	1.62846	1.22162	1.33304	0.18252		chromosome_3	+	4210608	4212375	BTB/Kelch-associated
tetur21g91211	13.7791	1.621	0.231825	6.99233	2.70349e-12	1.93956e-10	chromosome_1	-	6369592	6369768	hypothetical protein
tetur05g05500	0.679094	1.62085	0.909614	1.78191	0.0747641		chromosome_2	+	26403270	26403930	Hypothetical protein
tetur08g03520	0.337653	1.61829	1.56019	1.03724	0.299623		chromosome_1	-	23250210	23250306	Hypothetical protein
tetur02g09570	2.75738	1.61804	0.788786	2.0513	0.0402376	0.169858	chromosome_3	-	5524503	5524990	Glycine-rich secreted protein
tetur04g04330	2.5137	1.61318	0.567044	2.84489	0.00444268	0.0371877	chromosome_2	-	9680004	9681604	Otopetrin
tetur09g03970	1.81843	1.61119	0.82278	1.95822	0.0502039	0.194843	chromosome_3	-	17416164	17417722	pollen coat oleosin-glycine rich protein
tetur12g04630	4.7219	1.61	0.714389	2.25367	0.0242166	0.122989	chromosome_1	-	27519672	27519869	Carboxyl/cholinesterase; incomplete
tetur31g00710	2.70369	1.60739	0.616843	2.60583	0.00916513	0.0622479	chromosome_3	+	9268563	9269349	Apolipoprotein D; probably a pseudogene
tetur03g09510	54.6897	1.60663	0.337875	4.75509	1.98354e-06	5.87469e-05	chromosome_1	+	16100636	16102127	hypothetical protein
tetur03g07610	4.04305	1.60548	0.56649	2.83408	0.00459573	0.0379868	chromosome_1	-	16936304	16937067	Hypothetical protein
tetur06g04960	0.478363	1.60195	1.24745	1.28418	0.19908		chromosome_1	-	12968212	12969066	short-chain dehydrogenase/reductase SDR SDRs
tetur06g91358	1.01989	1.59886	0.777723	2.05582	0.0398002	0.168444	chromosome_1	+	10931266	10931445	hypothetical protein
tetur01g07210	0.628138	1.59833	1.21057	1.32032	0.18673		chromosome_2	-	15188938	15189329	unnamed protein product
tetur03g04160	0.218297	1.59265	2.76433	0.576145	0.564517		chromosome_1	-	19171294	19171900	Hypothetical protein
tetur64g90071	0.712658	1.59049	0.907997	1.75164	0.0798353	0.257842	scaffold_64	-	41220	41490	hypothetical protein
tetur494g00010	0.444926	1.58879	1.29452	1.22732	0.219701		scaffold_494	-	1	647	protein-tyrosine-phosphatase
tetur21g01360	86.108	1.58449	0.294074	5.38806	7.12204e-08	2.77722e-06	chromosome_1	-	6874818	6876235	Bromo adjacent homology (BAH) domain
tetur06g01580	52.4045	1.57728	0.245342	6.42888	1.28548e-10	7.66053e-09	chromosome_1	-	11135444	11137372	Glycoside hydrolase; subgroup; catalytic core
tetur03g09200	1.41738	1.57661	0.641408	2.45804	0.0139697	0.0839043	chromosome_1	-	16195040	16195843	glucose dehydrogenase
tetur04g92219	1.02165	1.57491	0.916757	1.71791	0.0858128	0.268977	chromosome_2	-	9305111	9305631	hypothetical protein
tetur01g02470	1083.14	1.57401	0.172551	9.12202	7.37386e-20	1.06841e-17	chromosome_2	-	13057216	13059661	Glutathione S-transferase, C-terminal TuGSTd02
tetur08g06780	0.380099	1.57325	1.85273	0.849149	0.395798		chromosome_1	+	21671590	21672638	Hypothetical protein
tetur05g92693	1.23949	1.5728	0.744015	2.11393	0.0345211	0.154042	chromosome_2	+	27615647	27615802	hypothetical protein
tetur01g16361	5.18615	1.57028	0.382824	4.10183	4.09895e-05	0.000841367	chromosome_2	-	13059996	13060393	Glutathione S-transferase; incomplete
tetur08g07920	4.28249	1.5699	0.438742	3.57818	0.000345994	0.00505781	chromosome_1	+	21218814	21219361	Hypothetical protein
tetur03g00840	2.02492	1.56858	0.620805	2.52669	0.0115144	0.0733178	chromosome_1	+	20898185	20898855	Hypothetical protein
tetur16g01880	0.601357	1.5621	1.10544	1.41311	0.157624		chromosome_3	+	1876049	1876962	integrin alpha 2
tetur09g01990	1.79675	1.55435	0.662065	2.34772	0.0188885	0.103929	chromosome_3	-	18480836	18483734	ABC-transporter; class G TuABCG-15
tetur17g03380	0.273846	1.5508	1.48423	1.04485	0.296093		chromosome_2	+	6064773	6066262	RNA binding
tetur25g00870	0.22594	1.5421	1.8491	0.833977	0.404294		chromosome_2	+	28538209	28539246	Hypothetical protein
tetur30g00630	0.961333	1.53765	0.846859	1.81571	0.0694147	0.236323	chromosome_3	+	303301	303696	Hypothetical protein
tetur60g00040	522.881	1.53476	0.630317	2.4349	0.0148958	0.0879614	scaffold_60	+	15461	17303	Beta2-adaptin/TBP, C-terminal domain
tetur18g01360	66.0933	1.53362	0.188544	8.13399	4.1537e-16	4.17602e-14	chromosome_2	-	4716921	4717955	Hypothetical protein
tetur11g06090	0.317475	1.53039	1.50702	1.01551	0.309864		chromosome_3	-	15799814	15800087	Hypothetical protein
tetur17g00850	151.138	1.52895	0.159559	9.58235	9.48574e-22	1.70963e-19	chromosome_2	-	7214434	7218380	Glycoside hydrolase; subgroup; catalytic core
tetur17g00710	0.460805	1.52629	1.49487	1.02102	0.307246		chromosome_2	+	7261050	7262669	lipase 1 precursor
tetur03g09941	134.767	1.52419	0.191487	7.95975	1.72394e-15	1.60239e-13	chromosome_1	-	21101785	21103418	Cytochrome P450, conserved site CYP392A15
tetur09g92910	0.243071	1.51895	1.55657	0.975836	0.329146		chromosome_3	+	18825821	18825991	hypothetical protein
tetur01g15760	346.03	1.51864	0.13259	11.4537	2.25425e-30	6.95448e-28	chromosome_1	+	4721190	4722777	Major facilitator superfamily domain
tetur06g04430	56.9384	1.51493	0.469272	3.22826	0.00124544	0.0141129	chromosome_1	-	12568349	12569194	Hypothetical protein
tetur16g03290	268.902	1.513	0.18981	7.97113	1.57236e-15	1.47075e-13	chromosome_3	+	2687528	2689951	Hypothetical protein
tetur02g90669	0.367224	1.49711	1.35743	1.1029	0.27007		chromosome_3	-	4799726	4800214	hypothetical protein
tetur24g01220	0.68353	1.49571	0.969149	1.54333	0.122752		chromosome_2	+	8426408	8427241	unnamed protein product
tetur35g00190	41.0742	1.49359	0.163051	9.16026	5.17725e-20	7.72875e-18	chromosome_1	-	27643181	27644232	Carboxyl/cholinesterase; incomplete
tetur06g03580	101.387	1.48794	0.155367	9.57695	9.99535e-22	1.77977e-19	chromosome_1	-	12148068	12153082	putative periplasmic amino acid-binding protein
tetur05g03540	6.85634	1.48507	0.383468	3.87274	0.00010762	0.00194439	chromosome_2	+	25635806	25636591	Brix domain
tetur05g92598	2.13448	1.48445	0.555414	2.67269	0.0075245	0.0541668	chromosome_2	+	24123690	24124255	hypothetical protein
tetur18g02040	50.8564	1.48328	0.151878	9.7663	1.57085e-22	3.05468e-20	chromosome_2	+	5007384	5007918	Hypothetical protein
tetur03g91549	0.573633	1.48174	0.988302	1.49928	0.133801		chromosome_1	-	18318959	18320445	hypothetical protein
tetur271g00040	0.582556	1.47546	1.26872	1.16295	0.24485		scaffold_271	-	291	1090	hypothetical protein
tetur04g03300	1.20422	1.47434	0.780545	1.88886	0.0589111	0.214445	chromosome_2	+	9303079	9304612	4Fe-4S ferredoxin-type, iron-sulphur binding domain
tetur12g00950	0.165251	1.47381	2.94662	0.500168	0.616957		chromosome_1	-	25491440	25492024	Hypothetical protein
tetur17g02300	0.263268	1.47272	1.37954	1.06754	0.285726		chromosome_2	-	6628575	6629489	Hypothetical protein
tetur02g05020	11.2195	1.47138	0.311402	4.72503	2.30079e-06	6.69358e-05	chromosome_2	-	19126719	19127874	innexin; putative
tetur18g00540	0.286393	1.47137	1.56122	0.942447	0.345964		chromosome_2	+	4284675	4285548	Hypothetical protein
tetur54g00080	0.388118	1.46733	1.03257	1.42104	0.155305		scaffold_54	-	42841	43881	Hypothetical protein
tetur03g09390	0.279215	1.46732	1.51097	0.971109	0.331494		chromosome_1	+	16126030	16126217	Hypothetical protein
tetur01g04440	107.615	1.46454	0.177461	8.25273	1.5482e-16	1.60006e-14	chromosome_2	+	13924447	13926402	Cytochrome P450 - CYP406A1
tetur07g06560	17.955	1.46143	0.365385	3.99971	6.342e-05	0.00123816	chromosome_1	+	29585256	29586043	Intradiol ring-cleavage dioxygenase, core DOGs
tetur02g02480	4.98981	1.46141	0.344003	4.24824	2.15457e-05	0.000483193	chromosome_2	-	20316039	20316875	UDP-glycosyltransferase UGT201A2v2
tetur19g02700	0.531777	1.46001	1.02461	1.42495	0.154173		chromosome_2	-	18078333	18080774	Chemosensory Receptor; Gustatory receptor family
tetur13g03400	83.2079	1.45749	0.247927	5.87873	4.13427e-09	2.04349e-07	chromosome_3	-	21182867	21184529	PREDICTED: similar to adenylate cyclase MFS_arthro10032
tetur06g05060	108.934	1.45002	0.158747	9.13419	6.58985e-20	9.64272e-18	chromosome_1	+	12996501	12997343	short-chain dehydrogenase/reductase SDR SDRs
tetur07g07570	0.686814	1.44588	0.927025	1.5597	0.11883		chromosome_1	-	29202327	29203790	Alpha/Beta hydrolase fold
tetur02g14931	1.02108	1.44372	0.84155	1.71554	0.0862459	0.269762	chromosome_3	+	4134866	4136481	BTB/Kelch-associated
tetur04g07010	197.313	1.44153	0.188391	7.65182	1.98153e-14	1.65452e-12	chromosome_2	-	10685762	10687716	Major facilitator superfamily domain
tetur26g02802	75.8251	1.43941	0.235917	6.10134	1.05182e-09	5.55171e-08	chromosome_1	-	1585297	1586086	Glutathione S-transferase, C-terminal TuGSTd10
tetur01g02500	447.513	1.43624	0.193705	7.41459	1.22004e-13	9.49e-12	chromosome_2	-	13064816	13066881	Glutathione S-transferase; class delta TuGSTd04
tetur02g12960	0.579847	1.43377	0.951434	1.50696	0.131821		chromosome_3	-	3837347	3838833	Hypothetical protein
tetur83g00010	2.36308	1.4292	0.63606	2.24696	0.0246423	0.124328	scaffold_83	+	2237	2922
tetur18g03370	435.771	1.4265	0.150952	9.44998	3.389e-21	5.82396e-19	chromosome_2	+	5711979	5712814	archease
tetur02g14681	0.960338	1.42576	0.829095	1.71966	0.0854946	0.268379	chromosome_3	-	4987466	4988002	hypothetical protein
tetur24g02937	0.182924	1.42567	2.3104	0.617067	0.537191		chromosome_2	-	7708682	7710379	Chemosensory Receptor; Gustatory receptor family
tetur08g05010	3530.49	1.42357	0.133618	10.654	1.66986e-26	4.11313e-24	chromosome_1	-	22545641	22547213	Cathepsin B
tetur35g91784	0.497961	1.42275	1.01458	1.4023	0.160824		chromosome_1	+	27772167	27772397	hypothetical protein
tetur01g02090	0.384898	1.41785	1.76472	0.803441	0.42172		chromosome_2	-	12843726	12844617	Hypothetical protein
tetur03g08470	0.517044	1.41763	1.02914	1.37749	0.168362		chromosome_1	+	16597050	16597252	Hypothetical protein
tetur31g02010	0.324719	1.4171	1.51828	0.93336	0.350634		chromosome_3	-	9797880	9798553	PREDICTED: similar to Meiosis-specific nuclear structural 1
tetur05g02730	0.29187	1.41429	1.76505	0.801278	0.422971		chromosome_2	-	25175499	25177125	PREDICTED: metalloproteinase SpAN-like
tetur06g03630	43.3372	1.41066	0.170468	8.27524	1.28201e-16	1.34375e-14	chromosome_1	+	12158426	12158765	Hypothetical protein
tetur02g03750	3.8312	1.408	0.525108	2.68136	0.00733239	0.0532246	chromosome_2	-	19759745	19761424	lipase 1
tetur25g01840	120.281	1.40764	0.59812	2.35343	0.018601	0.102922	chromosome_2	-	29095085	29096871	Hypothetical protein
tetur30g00410	1.96402	1.40335	0.57585	2.43701	0.0148093	0.087582	chromosome_3	-	153961	154133	At3g10340-like protein
tetur459g00010	5.02552	1.4015	0.413514	3.38925	0.000700852	0.00891695	scaffold_459	-	318	682	Hypothetical protein
tetur18g01070	2669.71	1.40033	0.152432	9.18661	4.0543e-20	6.30721e-18	chromosome_2	-	4639414	4640962	mitochondrial malate dehydrogenase 2; NAD
tetur05g00870	1.54645	1.40026	0.806589	1.73603	0.0825582	0.262959	chromosome_2	-	24513582	24513762	Hypothetical protein
tetur452g00010	3.4082	1.39971	0.578271	2.4205	0.015499	0.0905096	scaffold_452	-	336	1685	Legumain
tetur09g06230	246.231	1.39967	0.600616	2.33039	0.0197857	0.106993	chromosome_3	-	16220908	16222266	cuticle protein
tetur08g91675	0.205183	1.3991	2.25145	0.621423	0.534322		chromosome_1	-	23815326	23815843	hypothetical protein
tetur32g00020	0.763383	1.39769	1.19547	1.16916	0.242339	0.501895	chromosome_3	-	11500584	11501018	PREDICTED: similar to RIKEN cDNA 3110050K21
tetur16g02140	0.870131	1.39401	0.881995	1.58052	0.113987	0.321398	chromosome_3	-	1995308	1996025	Hypothetical protein
tetur04g05990	119.514	1.39237	0.275505	5.05388	4.32926e-07	1.49841e-05	chromosome_2	+	10331298	10332754	innexin; putative
tetur09g04730	1327.19	1.39135	0.449402	3.09601	0.00196145	0.0199644	chromosome_3	-	16981386	16982208	Apolipoprotein D precursor lipocalins
tetur16g03876	45.509	1.3888	0.277016	5.01342	5.34705e-07	1.81665e-05	chromosome_3	+	2225067	2227493	Protein of Unknown Function; family F
tetur23g00070	4.794	1.38794	0.41341	3.3573	0.000787071	0.00975849	chromosome_1	+	15481110	15484189	Hypothetical protein
tetur30g00760	0.224201	1.38655	1.88954	0.733802	0.463069		chromosome_3	-	363888	366080	Hypothetical protein
tetur08g03250	31.6	1.38584	0.222869	6.2182	5.02899e-10	2.77557e-08	chromosome_1	-	23351895	23352576	Homolog of one of the two subunits of the insect hormone bursicon.
tetur35g00890	0.759555	1.38306	1.03933	1.33073	0.183278	0.429333	chromosome_1	+	27961475	27962383	Serine protease homologue
tetur09g02510	10.8425	1.38289	0.37511	3.68664	0.000227238	0.00358798	chromosome_3	-	18209216	18209878	UDP-N-acetylglucosamine 4;6-dehydratase SDRs
tetur06g01650	0.657511	1.3816	1.04702	1.31955	0.186986		chromosome_1	+	11155008	11155907	Hypothetical protein
tetur22g00330	1.32622	1.38065	0.752812	1.83399	0.0666551	0.230756	chromosome_2	-	23902287	23917968	UDP-glycosyltransferase UGT202A4
tetur460g00010	0.706649	1.37849	0.935561	1.47344	0.140633	0.36632	scaffold_460	-	1	977	Zinc finger; N-recognin
tetur14g00250	1.37445	1.37718	0.691492	1.9916	0.0464152	0.185162	chromosome_3	+	21921073	21921347	Hypothetical protein
tetur05g05610	25.0282	1.37661	0.395303	3.48242	0.000496902	0.00683772	chromosome_2	+	26445771	26446895	Highly expressed secreted protein family
tetur18g02960	21.2091	1.3756	0.203376	6.76384	1.34378e-11	9.02713e-10	chromosome_2	-	5503928	5506204	Hemopexin-like domain
tetur16g03330	19.0066	1.37007	0.465728	2.94178	0.00326327	0.0297887	chromosome_3	+	2702751	2703701	Serine protease homologue
tetur05g04300	14.9516	1.36791	0.324747	4.21222	2.52868e-05	0.00055447	chromosome_2	+	25978776	25988249	ABC-transporter; class C; TuABCC-17
tetur03g04370	2.89004	1.36784	0.574514	2.38086	0.0172725	0.097842	chromosome_1	-	19071076	19071843	GH15585 MFS_arthro10032
tetur24g02040	7.72754	1.36572	0.30758	4.44023	8.98638e-06	0.000225867	chromosome_2	-	8069611	8069841	NADH dehydrogenase subunit 4
tetur06g03000	0.680121	1.36553	0.966796	1.41243	0.157823		chromosome_1	-	11938041	11938266	Hypothetical protein PLATs
tetur06g91422	2.4071	1.35913	0.593643	2.28947	0.0220523	0.115204	chromosome_1	-	13515413	13515763	hypothetical protein
tetur05g92622	3.34789	1.35854	0.494475	2.74744	0.00600621	0.0460165	chromosome_2	-	24606173	24607201	hypothetical protein
tetur16g04006	0.344345	1.3532	1.52413	0.88785	0.374621		chromosome_3	+	2351940	2353081	Chemosensory Receptor; Gustatory receptor family
tetur03g07590	2.60125	1.35197	0.56309	2.40098	0.0163512	0.0937008	chromosome_1	+	16943421	16944184	Hypothetical protein
tetur16g03450	2.03257	1.34768	0.686233	1.96388	0.0495445	0.193312	chromosome_3	-	2743635	2744542	Apolipoprotein D precursor lipocalins
tetur24g00490	40.8754	1.34715	0.180996	7.44299	9.84292e-14	7.77907e-12	chromosome_2	-	8691370	8692808	chitobiosyldiphosphodolichol beta-mannosyltransferase
tetur16g03380	482.173	1.34586	0.193686	6.94867	3.68735e-12	2.59502e-10	chromosome_3	+	2715796	2716737	Serine protease homologue
tetur32g00960	936.895	1.34581	0.358394	3.75511	0.000173263	0.00288687	chromosome_3	-	11170010	11170867	Hypothetical protein
tetur26g00190	0.241981	1.34564	1.602	0.839976	0.400922		chromosome_1	-	1132640	1135681	Hypothetical protein
tetur01g17094	0.781054	1.34468	0.983376	1.36741	0.171497	0.413669	chromosome_2	+	13857631	13858019	hypothetical protein
tetur16g03310	678.406	1.34361	0.144982	9.26739	1.90751e-20	3.06425e-18	chromosome_3	-	2694423	2700716	3-Pan modules Cell Surface Protein; antigen-2
tetur26g00330	0.655744	1.34341	1.29162	1.0401	0.298294		chromosome_1	+	1204380	1204681	PREDICTED: neurogenic locus notch homolog protein 2-like
tetur06g91354	77.8489	1.34288	0.218206	6.15415	7.54797e-10	4.07122e-08	chromosome_1	+	10784786	10786129	hypothetical protein
tetur02g00170	2.1008	1.34209	0.604066	2.22176	0.0262998	0.129648	chromosome_2	+	21504806	21505883	Leucine-rich repeat domain, L domain-like
tetur03g03380	0.255688	1.33885	1.8452	0.725584	0.468094		chromosome_1	-	19623582	19624155	Prefoldin
tetur18g01330	0.805776	1.33616	0.88834	1.5041	0.132554	0.353295	chromosome_2	+	4709438	4710480	CRAL-TRIO lipid binding domain
tetur28g00520	7449.39	1.33534	0.106819	12.501	7.37571e-36	2.9461e-33	chromosome_2	+	199158	200892	phospholipid hydroperoxide glutathione peroxidase
tetur08g05920	1.91723	1.33487	0.573186	2.32886	0.0198665	0.107196	chromosome_1	-	22058989	22059198	General transcription factor IIH subunit 5
tetur06g91420	1.31147	1.33375	0.803736	1.65943	0.0970287	0.291557	chromosome_1	+	13484580	13484888	hypothetical protein
tetur06g00770	1.19006	1.33357	0.860733	1.54935	0.121298	0.335054	chromosome_1	+	10563604	10565478	Chemosensory Receptor; Gustatory receptor family
tetur06g02650	1.31176	1.33328	0.687337	1.93978	0.0524069	0.199362	chromosome_1	+	11714084	11715015	Cytochrome P450; E-class; group I
tetur09g03120	0.565375	1.33237	1.12306	1.18637	0.235474		chromosome_3	-	17900683	17901971	Hypothetical protein
tetur06g04550	398.635	1.32796	0.118452	11.2109	3.60408e-29	1.02432e-26	chromosome_1	-	12633884	12635133	Hypothetical protein
tetur03g05000	1191.01	1.32746	0.135715	9.78125	1.35531e-22	2.67069e-20	chromosome_1	-	18648933	18650442	Cytochrome P450 - CYP392D3
tetur06g91413	0.142301	1.32498	2.41349	0.548992	0.583011		chromosome_1	-	13072306	13072975	hypothetical protein
tetur26g02270	0.984876	1.32241	0.80266	1.64753	0.0994492	0.295667	chromosome_1	+	1928773	1929719	Hypothetical protein
tetur01g00890	82.495	1.32191	0.505486	2.61512	0.00891956	0.0610684	chromosome_2	-	12291698	12294513	Mesoderm induction early response protein
tetur651g00010	351.325	1.32136	0.58489	2.25915	0.0238739	0.121582	scaffold_651	+	531	1237	ribosomal protein S12
tetur26g01530	1.32038	1.3183	0.709794	1.8573	0.063268	0.223961	chromosome_1	-	1602428	1602940	Glutathione S-transferase; incomplete;
tetur24g02050	7.85863	1.31599	0.344001	3.82553	0.000130491	0.00228498	chromosome_2	-	8068763	8069504	Hypothetical protein
tetur05g02080	2.30176	1.31563	0.681684	1.92997	0.0536103	0.201965	chromosome_2	+	24975593	24975960	Hypothetical protein
tetur17g01870	0.46596	1.31523	1.23077	1.06862	0.28524		chromosome_2	+	6744201	6745818	ADP-ribosylation factor GTPase-activating protein 1
tetur01g16614	0.507857	1.31515	1.38727	0.948018	0.34312		chromosome_1	+	4191817	4193478	Chemosensory Receptor; Gustatory receptor family
tetur61g00010	5.80989	1.31489	0.428179	3.07089	0.00213424	0.0214134	scaffold_61	-	2016	3857	hypothetical protein TTHERM_00467960
tetur11g05410	47.5278	1.3128	0.35099	3.74027	0.000183823	0.00303884	chromosome_3	+	15492160	15493827	PREDICTED: similar to adenylate cyclase MFS_arthro10032
tetur338g00010	184.214	1.31269	0.109735	11.9624	5.59196e-33	1.9677e-30	scaffold_338	-	770	2878	ab-hydrolase associated lipase region family protein
tetur04g90885	219.406	1.31105	0.134537	9.74487	1.94026e-22	3.72403e-20	chromosome_3	+	12046616	12048092	hypothetical protein
tetur163g90414	0.488617	1.30963	1.04942	1.24796	0.212047		scaffold_163	+	8715	9341	hypothetical protein
tetur14g03160	693.392	1.30954	0.552979	2.36815	0.0178773	0.100364	chromosome_3	+	23405367	23406110	Hypothetical protein
tetur01g04360	13.0487	1.30901	0.494758	2.64576	0.00815074	0.0572528	chromosome_2	-	13892769	13893212	deoxyuridine 5'-triphosphate nucleotidohydrolase
tetur12g04600	125.249	1.30802	0.158835	8.23509	1.79419e-16	1.82871e-14	chromosome_1	-	27508921	27510540	Carboxyl/cholinesterase TuCCE37
tetur25g00560	4.29182	1.30178	0.387909	3.3559	0.000791067	0.00979161	chromosome_2	+	28405930	28408219	Hypothetical protein
tetur02g15174	0.317713	1.29933	1.23423	1.05275	0.292454		chromosome_3	-	6336435	6337150	Calcium-dependent channel, 7TM region, putative phosphate
tetur09g05520	0.874339	1.29905	1.02026	1.27326	0.202925	0.453643	chromosome_3	-	16489095	16490165	Hypothetical protein
tetur08g04180	198.423	1.29405	0.456421	2.83521	0.00457958	0.0379077	chromosome_1	+	23030304	23031680	Hypothetical protein
tetur02g15435	10.4772	1.29312	0.589392	2.194	0.0282356	0.135829	chromosome_2	+	20296526	20297032	Beta2-adaptin/TBP, C-terminal domain
tetur25g01000	133.066	1.29308	0.221663	5.83352	5.42704e-09	2.62112e-07	chromosome_2	+	28591753	28593363	gamma-glutamyl hydrolase precursor
tetur01g92398	0.663657	1.29299	0.981596	1.31723	0.187762		chromosome_2	+	15509955	15510504	hypothetical protein
tetur437g00010	35.3506	1.29212	0.312235	4.13829	3.49907e-05	0.000733515	scaffold_437	-	773	1502	Hypothetical protein
tetur117g00090	0.198149	1.28958	1.65773	0.777916	0.436619		scaffold_117	-	11461	11967	hypothetical protein
tetur14g01140	0.13173	1.28918	3.00732	0.428682	0.668155		chromosome_3	-	22331888	22333064	PREDICTED: similar to BTB
tetur408g00010	0.281358	1.28844	1.51936	0.848012	0.396431		scaffold_408	+	1828	3394	cell adhesion molecule; putative
tetur04g09491	10.7718	1.28731	0.401848	3.20346	0.00135785	0.0149982	chromosome_3	-	13022781	13023147	Pancreatic hormone-like
tetur05g06310	241.818	1.28594	0.197365	6.51556	7.24192e-11	4.42266e-09	chromosome_2	-	26743936	26745735	Hypothetical protein
tetur31g02042	0.766033	1.2851	0.872862	1.47229	0.140943	0.36664	chromosome_3	-	9703237	9704464	Chemosensory Receptor; Gustatory receptor family
tetur03g00820	0.17549	1.28506	2.30818	0.55674	0.577705		chromosome_1	+	20901322	20901606
tetur27g00220	7020.67	1.28252	0.0968058	13.2483	4.61275e-40	2.43471e-37	chromosome_1	+	24090404	24091908	Cytochrome P450 probable pseudogene
tetur17g01950	0.668356	1.28109	1.09173	1.17345	0.240616		chromosome_2	+	6729667	6729873	ADP-ribosylation factor GTPase-activating protein 1
tetur15g02420	1.08526	1.27913	0.835891	1.53025	0.125954	0.343129	chromosome_1	-	8702993	8706848	Homeobox domain
tetur19g03381	0.944166	1.27796	0.863907	1.47928	0.139064	0.363693	chromosome_2	-	16835953	16836720	hypothetical protein
tetur02g03300	60.1791	1.2753	0.161499	7.89666	2.86465e-15	2.61338e-13	chromosome_2	-	19995982	19997532	UDP-glycosyltransferase UGT204A1
tetur34g00760	10.0117	1.27401	0.269028	4.73558	2.18428e-06	6.40506e-05	chromosome_1	+	28546464	28547657	Serine protease
tetur02g08540	1.80668	1.27328	0.784747	1.62254	0.104689	0.305951	chromosome_3	+	6011450	6013415	Prolyl 4-hydroxylase, alpha subunit
tetur13g04360	2.00095	1.27265	0.575758	2.21038	0.0270786	0.132165	chromosome_3	+	21641373	21642602	PREDICTED: similar to F55A4.8a
tetur12g04440	5.8596	1.27193	0.638656	1.99156	0.0464189	0.185162	chromosome_1	-	27399997	27401950	CPD photolyase
tetur35g01380	0.483258	1.27104	1.47126	0.863913	0.387635		chromosome_1	+	28121771	28124709	Serine protease
tetur03g91584	0.128847	1.27016	3.00759	0.422317	0.672794		chromosome_1	-	19876964	19877254	hypothetical protein
tetur24g92190	0.327723	1.26901	1.21101	1.0479	0.294687		chromosome_2	+	8576786	8577555	hypothetical protein
tetur01g15830	1.82702	1.26635	0.720393	1.75785	0.0787723	0.255358	chromosome_1	-	4800998	4804940	sidestep protein; putative
tetur26g02801	851.74	1.26587	0.199897	6.33263	2.41015e-10	1.38598e-08	chromosome_1	-	1583512	1584310	Glutathione S-transferase, C-terminal TuGSTd09
tetur47g00150	0.180647	1.26332	1.90148	0.664385	0.506444		scaffold_47	+	44553	45166	CYP fragment
tetur05g06440	118.006	1.2629	0.203179	6.21569	5.1099e-10	2.80288e-08	chromosome_2	-	26782076	26784355	Tudor domain
tetur184g00040	33.2299	1.26124	0.240487	5.24453	1.56683e-07	5.81357e-06	scaffold_184	+	10437	11946	PREDICTED: UDP glucuronosyltransferase 2B10 isoform 1
tetur06g91385	331.595	1.26108	0.628523	2.00642	0.0448109	0.18142	chromosome_1	+	11960378	11961899	hypothetical protein
tetur08g91660	11.9915	1.26064	0.272684	4.62307	3.78094e-06	0.000104859	chromosome_1	-	22824573	22824967	hypothetical protein
tetur11g05760	18.2513	1.25595	0.325349	3.86031	0.000113241	0.00202258	chromosome_3	-	15603505	15605177	Carboxyl/cholinesterase TuCCE34
tetur08g07770	0.209449	1.25587	1.64111	0.765261	0.444116		chromosome_1	+	21275548	21276204	Transcription factor, MADS-box
tetur16g03530	4.49493	1.25527	0.425166	2.95243	0.00315286	0.0290138	chromosome_3	-	2794340	2801192	Hypothetical protein
tetur26g01500	854.178	1.25307	0.21374	5.86261	4.55646e-09	2.2298e-07	chromosome_1	+	1588668	1589798	Glutathione S-transferase; class delta TuGSTd12
tetur20g01930	5.3041	1.25136	0.452058	2.76815	0.0056376	0.0439441	chromosome_3	-	7496200	7496781	WD40 repeat-like-containing domain
tetur05g09325	122.714	1.25107	0.26601	4.70309	2.5625e-06	7.3823e-05	chromosome_2	+	24631438	24632876	UDP-glucuronosyl/UDP-glucosyltransferase UGT201A4
tetur16g03730	3.04493	1.25092	0.842632	1.48454	0.137666	0.361765	chromosome_3	-	2865305	2866288	Hypothetical protein
tetur11g00750	0.185886	1.25061	1.88044	0.665062	0.506011		chromosome_3	-	13658361	13659206	Hypothetical protein
tetur08g07760	44.5595	1.25002	0.222364	5.62151	1.89295e-08	8.2282e-07	chromosome_1	-	21279416	21280145	Hypothetical protein
tetur01g16310	0.129088	1.2495	3.00783	0.415415	0.677838		chromosome_1	-	5155638	5156242	sloppy-paired
tetur02g01370	0.244055	1.24551	1.83029	0.6805	0.496188		chromosome_2	-	20893855	20897557	glycogen debranching enzyme
tetur36g00260	177.452	1.24333	0.099034	12.5546	3.75075e-36	1.53979e-33	chromosome_1	-	431189	433843	HR96-like nuclear receptor h NR96_like
tetur06g02430	0.437196	1.23853	1.39477	0.887982	0.374551		chromosome_1	-	11631325	11632101	UDP-glycosyltransferase; teturUGT34 UGT201F3
tetur06g03410	4.17102	1.23788	0.525837	2.35412	0.0185666	0.102808	chromosome_1	-	12079817	12080560	Proteinase inhibitor I32; inhibitor of apoptosis
tetur15g04060	0.299112	1.23653	1.35067	0.915495	0.359932		chromosome_1	+	9445128	9446036	Hypothetical protein
tetur01g91116	1.80422	1.23403	0.557621	2.21302	0.0268963	0.131361	chromosome_1	+	2703876	2704043	hypothetical protein
tetur04g09380	0.334418	1.23342	1.55091	0.795286	0.426447		chromosome_2	+	11910379	11910555	Hypothetical protein
tetur02g92522	3.35264	1.23293	0.478632	2.57595	0.00999643	0.0661312	chromosome_2	-	20546514	20547082	hypothetical protein
tetur19g00950	0.359554	1.22981	1.24009	0.99171	0.321339		chromosome_2	-	17244254	17244990	Hypothetical protein
tetur38g00650	517.843	1.22741	0.12985	9.45249	3.30872e-21	5.75289e-19	chromosome_1	+	14276930	14279673	Cytochrome P450 - CYP384A1
tetur14g03240	1.6234	1.2272	0.671196	1.82838	0.0674931	0.23235	chromosome_3	+	23427975	23428674	Hypothetical protein
tetur63g90082	9.31155	1.22689	0.350433	3.50105	0.000463423	0.00643696	scaffold_63	+	28966	30129	hypothetical protein
tetur13g01070	0.752504	1.22583	0.989014	1.23945	0.215179	0.468768	chromosome_3	+	19989101	19990590	Chemosensory Receptor; Gustatory receptor family
tetur24g00470	0.221857	1.22216	1.896	0.644599	0.519187		chromosome_2	+	8695194	8696212	Hypothetical protein
tetur23g00080	1.39391	1.22071	0.661744	1.84469	0.0650833	0.227284	chromosome_1	+	15478908	15479274	Hypothetical protein
tetur49g00140	0.841969	1.21943	0.862194	1.41433	0.157265	0.393367	scaffold_49	+	44087	45855	Leucine-rich repeat domain, L domain-like
tetur12g00120	5.60901	1.21774	0.36959	3.29485	0.000984741	0.0117556	chromosome_1	+	25164755	25166765	C-factor SDRs
tetur04g05590	0.292695	1.2177	1.52484	0.798579	0.424535		chromosome_2	-	10199964	10201603	Chemosensory Receptor; Gustatory receptor family
tetur08g02650	59.5122	1.21715	0.292033	4.16785	3.07486e-05	0.000653861	chromosome_1	-	23561300	23563128	Hypothetical protein
tetur35g00180	28.3042	1.21682	0.187044	6.50551	7.74295e-11	4.70918e-09	chromosome_1	-	27639594	27640145	Carboxyl/cholinesterase; incomplete
tetur04g90882	10.6979	1.21667	0.272691	4.46172	8.13052e-06	0.000205488	chromosome_3	+	12019823	12020730	hypothetical protein
tetur04g05550	1.18691	1.21505	0.828831	1.46598	0.142655	0.368848	chromosome_2	-	10192679	10194334	Hypothetical protein
tetur681g00010	0.297585	1.21451	1.35168	0.898514	0.368912		scaffold_681	-	541	981	Voltage-dependent potassium channel
tetur08g05360	0.212159	1.21283	1.60215	0.757005	0.449047		chromosome_1	+	22409562	22410098	Hypothetical protein
tetur23g00030	0.676329	1.20784	1.2089	0.999123	0.317735		chromosome_1	+	15495351	15514120	PREDICTED: similar to GA16498-PA
tetur01g08680	61.5351	1.20775	0.62737	1.92509	0.0542175	0.203371	chromosome_2	+	15878519	15879779	Carboxyl/cholinesterase TuCCE01
tetur14g03170	323.67	1.2066	0.580827	2.07738	0.0377661	0.162952	chromosome_3	+	23408185	23408912	Hypothetical protein
tetur04g92250	0.122668	1.20607	2.04684	0.589234	0.555704		chromosome_2	+	10489868	10490029	hypothetical protein
tetur02g01080	0.150458	1.20573	1.95652	0.616262	0.537722		chromosome_2	-	21018152	21018892	BTB/POZ-like
tetur26g02829	0.268634	1.20376	1.2361	0.973838	0.330137		chromosome_1	+	1394857	1396000
tetur03g07100	0.538326	1.19946	1.12655	1.06472	0.287001		chromosome_1	-	17372276	17374897	zinc finger protein
tetur16g02420	7.77573	1.1982	0.363621	3.29519	0.000983549	0.0117509	chromosome_3	+	2069665	2071302	Carboxyl/cholinesterase TuCCE43
tetur05g05710	147.682	1.19553	0.128764	9.28466	1.62224e-20	2.63462e-18	chromosome_2	+	26487111	26488780	UDP-glycosyltransferase UGT201E1
tetur18g03741	0.222444	1.19503	1.59146	0.7509	0.452713		chromosome_2	-	5757260	5758432	Chemosensory Receptor; Gustatory receptor family
tetur06g91405	1.08293	1.19056	0.695637	1.71147	0.0869937	0.271126	chromosome_1	-	12916649	12917147	hypothetical protein
tetur03g00620	1.59722	1.18965	0.672164	1.76987	0.0767481	0.251214	chromosome_1	+	20967807	20968496	Hypothetical protein
tetur11g90949	1.70441	1.18692	0.640528	1.85304	0.0638767	0.225036	chromosome_3	-	14164739	14166160	hypothetical protein
tetur01g03460	0.11509	1.18589	3.00837	0.394197	0.693435		chromosome_2	-	13376476	13377064	Hypothetical protein
tetur14g93062	0.957227	1.18536	0.858295	1.38106	0.16726	0.408113	chromosome_3	-	22321637	22322967	G protein-coupled receptor, rhodopsin-like
tetur05g07760	0.521556	1.18202	1.44393	0.818614	0.413007		chromosome_2	-	27295977	27296437	Hypothetical protein
tetur05g05570	0.699152	1.18164	1.17596	1.00484	0.314976	0.576688	chromosome_2	+	26422099	26422521	dUTPase
tetur04g92221	0.47523	1.18163	1.0275	1.15001	0.25014		chromosome_2	-	9375490	9375657	hypothetical protein
tetur18g01260	9848.67	1.18142	0.093418	12.6466	1.1689e-36	4.93577e-34	chromosome_2	-	4690590	4692139	cathepsin A
tetur11g05440	40.4923	1.18087	0.350061	3.37332	0.000742686	0.00932553	chromosome_3	-	15499913	15500731	Lipase/lipooxygenase; PLAT/LH2 PLATs
tetur24g02230	4.99737	1.18068	0.367873	3.20948	0.00132974	0.0148016	chromosome_2	+	7993501	7993669	Hypothetical protein
tetur13g01670	0.279959	1.18033	1.3721	0.860236	0.389659		chromosome_3	-	20269915	20274405	AAA ATPase
tetur04g07770	709.821	1.17941	0.116659	10.1099	4.99554e-24	1.06999e-21	chromosome_2	-	11074212	11076203	UDP-glycosyltransferase UGT201B5
tetur70g00030	0.281711	1.17931	1.53333	0.76912	0.441822		scaffold_70	-	18629	19926	Hypothetical protein
tetur30g00750	88.4918	1.17839	0.238248	4.94608	7.5724e-07	2.49833e-05	chromosome_3	-	361242	362915	Hypothetical protein
tetur123g00050	1069.62	1.1766	0.257463	4.56996	4.87814e-06	0.000130369	scaffold_123	+	7165	14192	Cathepsin L
tetur21g02980	62.6683	1.17552	0.30414	3.86507	0.000111057	0.00198947	chromosome_1	+	6102954	6104000	Hypothetical protein
tetur483g00020	31.5138	1.17369	0.186608	6.28961	3.18274e-10	1.80221e-08	scaffold_483	+	2255	2896	Hypothetical protein
tetur23g00790	0.178758	1.17186	2.41645	0.484949	0.627713		chromosome_1	+	15124776	15125324	Zinc finger, C2H2
tetur11g04610	13.1994	1.1708	0.510303	2.29433	0.0217718	0.114384	chromosome_3	+	15161246	15164895	glucose dehydrogenase
tetur31g01850	437.325	1.1693	0.277189	4.21842	2.46024e-05	0.000544309	chromosome_3	+	9712298	9713356	Hypothetical protein
tetur01g16401	2.34458	1.16613	0.64383	1.81124	0.0701042	0.237685	chromosome_2	+	15024063	15025292	Integrase, catalytic core
tetur44g00291	0.259873	1.16029	1.54541	0.750797	0.452775		chromosome_3	+	11514534	11515399	Small Secreted Protein; family F
tetur04g03040	0.688772	1.15893	1.1737	0.987409	0.323442		chromosome_2	+	9214082	9214255	Hypothetical protein
tetur05g02610	1.21492	1.15779	0.751083	1.54149	0.123197	0.338375	chromosome_2	-	25144506	25144928	Hypothetical protein
tetur03g00630	734.903	1.1572	0.146628	7.89207	2.9721e-15	2.67834e-13	chromosome_1	+	20963073	20966635	PREDICTED: similar to solute carrier family 5
tetur09g92918	0.650309	1.15658	0.87677	1.31914	0.187122		chromosome_3	+	19171634	19171795	hypothetical protein
tetur06g02590	278.54	1.15503	0.550705	2.09736	0.0359615	0.157848	chromosome_1	-	11695552	11696504	Serine protease homologue
tetur06g03080	0.370794	1.15502	1.56859	0.73634	0.461524		chromosome_1	+	11967790	11968082	Peptidase C1A; papain
tetur03g08930	0.145368	1.15421	1.9713	0.585504	0.558209		chromosome_1	-	16410354	16411913	Chemosensory Receptor; Gustatory receptor family
tetur36g00750	0.308315	1.15221	2.13249	0.540313	0.588981		chromosome_1	+	730135	731725	Hypothetical protein
tetur08g00860	0.2966	1.15198	1.25052	0.921205	0.356944		chromosome_1	+	5621658	5622786	Chemosensory Receptor; Gustatory receptor family
tetur16g03860	95.5116	1.15192	0.261878	4.39871	1.08895e-05	0.000269992	chromosome_3	+	2230586	2232428	Protein of Unknown Function; family G
tetur30g02040	179.086	1.14729	0.262543	4.36993	1.24289e-05	0.000300141	chromosome_3	+	879782	882333	phospholipid scramblase 1
tetur04g07590	28.0359	1.14689	0.292693	3.91839	8.91415e-05	0.00166762	chromosome_2	-	11000744	11001775	RabGAP/TBC
tetur05g02220	8.79108	1.14521	0.422758	2.7089	0.00675077	0.0500349	chromosome_2	-	25014955	25016826	Leucine-rich repeat domain, L domain-like
tetur09g07340	0.305909	1.14265	1.5949	0.716435	0.473723		chromosome_3	-	17682758	17685274	hypothetical protein
tetur16g03770	0.999011	1.13673	0.834142	1.36276	0.172959	0.415568	chromosome_3	+	2880254	2881727	Cathepsin L
tetur10g02120	0.523535	1.13615	1.06247	1.06934	0.284915		chromosome_2	+	2346604	2346877	Hypothetical protein
tetur14g02520	0.36643	1.13579	1.3334	0.8518	0.394325		chromosome_3	-	23071140	23075630	cell surface protein precursor
tetur18g03771	0.266994	1.13572	1.53108	0.74178	0.45822		chromosome_2	+	5769456	5770619	Chemosensory Receptor; Gustatory receptor family
tetur01g05480	14533.1	1.13569	0.145776	7.79067	6.66557e-15	5.79474e-13	chromosome_2	-	14411730	14413084	Cathepsin B
tetur19g03150	0.109456	1.13438	2.55353	0.444239	0.65687		chromosome_2	+	18378893	18380405	Hypothetical protein
tetur06g91383	0.109456	1.13438	2.55353	0.444239	0.65687		chromosome_1	-	11937586	11938015	hypothetical protein
tetur10g92045	1.11885	1.13294	0.975605	1.16127	0.245531	0.505692	chromosome_2	+	3142526	3142681	hypothetical protein
tetur28g02510	173.96	1.1309	0.246249	4.59249	4.3798e-06	0.000118769	chromosome_2	-	1042861	1044406	Aldehyde dehydrogenase; N-terminal
tetur128g00060	196.646	1.13069	0.140879	8.02595	1.00746e-15	9.73149e-14	scaffold_128	+	11772	13153	serpin 3 inhibitory serine protease inhibitor
tetur16g03780	1.08098	1.13002	0.758058	1.49068	0.136047	0.358565	chromosome_3	-	2882455	2887389	antigen B membrane protein
tetur07g02410	0.661641	1.12994	0.867522	1.30249	0.192749		chromosome_1	-	31546467	31550046	Leucine-rich repeat domain, L domain-like
tetur31g01720	0.578101	1.12873	0.975465	1.15712	0.247222		chromosome_3	-	9666159	9666791	cytochrome c oxidase subunit I
tetur11g05510	2.49125	1.1281	0.605044	1.86449	0.0622528	0.221962	chromosome_3	-	15531059	15532331	Chemosensory Receptor; Gustatory receptor family
tetur02g10500	1.13234	1.12807	0.775746	1.45418	0.145896	0.37447	chromosome_3	-	4982790	4983322	Hypothetical protein
tetur02g08080	0.237207	1.12758	2.21436	0.509213	0.610603		chromosome_3	+	6190423	6191109	Orfan gene family B; member-9
tetur11g06470	13.6505	1.12647	0.257002	4.3831	1.17e-05	0.000284398	chromosome_3	+	13467125	13468330	Chemosensory Receptor; Gustatory receptor family
tetur04g09459	4966.42	1.12526	0.134117	8.39012	4.85653e-17	5.23028e-15	chromosome_3	-	12123471	12124331	Small Secreted Protein; Family F
tetur04g06410	0.821418	1.12515	0.971045	1.1587	0.246579	0.506771	chromosome_2	-	10468349	10469675	hatching enzyme
tetur24g00240	2.58237	1.12414	0.549343	2.04633	0.0407239	0.170934	chromosome_2	-	8794339	8796078	Chemosensory Receptor; Gustatory receptor family
tetur05g08300	0.111411	1.1237	2.53665	0.442987	0.657775		chromosome_2	-	27589424	27590396	Hypothetical protein
tetur32g02250	0.112074	1.12265	3.00892	0.373106	0.709069		chromosome_3	+	10611125	10612454	Chemosensory Receptor; Gustatory receptor family
tetur03g05700	0.416994	1.12125	1.12906	0.993079	0.320671		chromosome_1	+	18190269	18190494	BTB/POZ fold
tetur04g90904	0.10227	1.12094	3.00893	0.372537	0.709493		chromosome_3	+	12895057	12895287	hypothetical protein
tetur01g13920	298.985	1.11966	0.294	3.80837	0.000139883	0.00240109	chromosome_1	+	3648746	3649414	Hypothetical protein
tetur32g00860	0.242345	1.11927	1.90504	0.587533	0.556846		chromosome_3	-	11207365	11207853	Hypothetical protein
tetur06g03520	115.647	1.11911	0.767471	1.45818	0.144791	0.372579	chromosome_1	+	12112971	12114176	Cysteine peptidase, asparagine active site
tetur23g91470	0.343483	1.11738	1.59536	0.700394	0.483681		chromosome_1	+	15414638	15415228	hypothetical protein
tetur01g15040	2.29979	1.11679	0.573532	1.94721	0.0515092	0.197293	chromosome_1	-	4324663	4326030	Hypothetical protein
tetur03g07820	0.557541	1.11629	1.02664	1.08732	0.276894		chromosome_1	-	16849851	16850393	UNCoordinated family member
tetur07g06450	46.8615	1.11397	0.194153	5.73758	9.60365e-09	4.38551e-07	chromosome_1	-	29616172	29622661	UDP-glycosyltransferase UGT201B14
tetur12g03280	0.276537	1.11384	1.24274	0.896279	0.370104		chromosome_1	+	26688602	26688725	Hypothetical protein
tetur21g01640	1.16773	1.11255	0.779996	1.42636	0.153765	0.388129	chromosome_1	-	6805690	6818398	C-type lectin-like
tetur14g92997	0.235295	1.10789	2.21998	0.499054	0.617741		chromosome_3	-	22021889	22022289	hypothetical protein
tetur04g07310	0.986321	1.10748	0.76826	1.44154	0.149432	0.380244	chromosome_2	+	10796194	10797132	Glycosyl transferase family 39/83
tetur21g01060	6.37081	1.10635	0.383745	2.88303	0.00393866	0.0339612	chromosome_1	-	6982672	6983585	Hypothetical protein
tetur27g00920	1.16139	1.10479	0.777991	1.42005	0.155592	0.390738	chromosome_1	+	24392619	24395882	PREDICTED: similar to CG5237-PA
tetur05g02770	1097.89	1.104	0.125669	8.78496	1.56418e-18	1.94261e-16	chromosome_2	-	25196899	25200356	HMG-CoA reductase
tetur34g00920	1.8727	1.10362	0.51423	2.14616	0.0318601	0.147278	chromosome_1	-	28469400	28469578	Hypothetical protein
tetur21g01300	9.63384	1.0993	0.289312	3.79972	0.00014486	0.00248075	chromosome_1	+	6889166	6889927	Small Secreted Protein; Family G
tetur86g00020	0.703075	1.09823	0.840552	1.30655	0.191364	0.439519	scaffold_86	-	7491	9691	Nuclear hormone receptor, ligand-binding domain NR96_like
tetur02g92506	0.221895	1.09456	1.83727	0.595754	0.551339		chromosome_2	+	20183490	20183684	hypothetical protein
tetur04g09500	0.901415	1.09422	0.845097	1.29478	0.195396	0.444474	chromosome_2	+	9238155	9238982	ELO family
tetur01g07920	8.98404	1.09388	0.426885	2.56248	0.0103929	0.0682158	chromosome_2	-	15503095	15504819	Leucine-rich repeat domain, L domain-like
tetur01g08670	59.9405	1.0931	0.178915	6.10962	9.98699e-10	5.30927e-08	chromosome_2	-	15873571	15875602	PREDICTED: similar to inorganic phosphate cotransporter; putative
tetur03g02570	1.60591	1.09226	0.675432	1.61714	0.105849	0.307699	chromosome_1	-	19986126	19987278	no-mechanoreceptor potential A; putative
tetur40g91476	0.37512	1.09129	1.10613	0.986581	0.323848		chromosome_1	+	15739530	15739788	hypothetical protein
tetur311g00010	19.0636	1.09078	0.229274	4.75756	1.95945e-06	5.81499e-05	scaffold_311	+	87	1672	Myotubularin phosphatase
tetur14g00090	1.62287	1.09024	0.789218	1.38142	0.16715	0.40798	chromosome_3	-	21830223	21830642	Hypothetical protein
tetur05g92669	0.267952	1.09019	1.79775	0.606417	0.544238		chromosome_2	-	26166710	26167063	hypothetical protein
tetur631g00010	1.55875	1.08809	0.73848	1.47342	0.140639	0.36632	scaffold_631	+	1090	2564	selectin P
tetur17g92136	0.390166	1.08798	1.05464	1.03161	0.302255		chromosome_2	-	6697840	6698332	hypothetical protein
tetur17g00630	0.430896	1.08676	1.10653	0.982128	0.326037		chromosome_2	+	7290728	7291285	lipase 1
tetur03g04770	5.93656	1.08626	0.317317	3.42327	0.000618735	0.00811992	chromosome_1	-	18767144	18768764	Hypothetical protein
tetur18g01960	0.375552	1.08351	1.1011	0.984031	0.3251		chromosome_2	+	4991365	4993025	Alpha/Beta hydrolase fold
tetur46g00010	771.892	1.08313	0.482618	2.24428	0.0248142	0.124865	scaffold_46	-	1995	2810	Lipase/lipooxygenase; PLAT/LH2 PLATs
tetur27g00350	2706.02	1.08308	0.0992823	10.9091	1.04294e-27	2.70414e-25	chromosome_1	-	24129499	24131069	Cytochrome P450 - CYP392E8
tetur27g01200	0.191667	1.08223	3.00928	0.35963	0.719124		chromosome_1	-	24506013	24507338	Putative amiloride-sensitive sodium channel
tetur15g91269	0.113504	1.08223	3.00928	0.35963	0.719124		chromosome_1	-	8916385	8917198	hypothetical protein
tetur17g92116	0.113504	1.08223	3.00928	0.35963	0.719124		chromosome_2	-	6071112	6071330	hypothetical protein
tetur04g05790	63.9315	1.08119	0.15648	6.90949	4.86402e-12	3.39082e-10	chromosome_2	+	10273185	10274105	regucalcin
tetur79g00010	0.164949	1.08096	2.85738	0.378306	0.705203		scaffold_79	+	1210	1623	Hypothetical protein
tetur21g01410	2458.75	1.08049	0.31899	3.38723	0.000706012	0.00896405	chromosome_1	-	6861435	6862590	Hypothetical protein
tetur24g02670	0.181595	1.08042	2.79891	0.386015	0.699485		chromosome_2	-	7706258	7707713	Chemosensory Receptor; Gustatory receptor family
tetur19g01740	0.196441	1.07997	2.75285	0.39231	0.694829		chromosome_2	+	17535023	17536948	Protein of Unknown Function; family F
tetur31g02020	98.8428	1.07867	0.217509	4.9592	7.07841e-07	2.37754e-05	chromosome_3	-	9800132	9802959	Apple-like
tetur21g91210	10.6548	1.078	0.245468	4.39161	1.12515e-05	0.000275308	chromosome_1	-	6368891	6369229	hypothetical protein
tetur619g00010	7.06752	1.07789	0.451519	2.38726	0.0169746	0.0964136	scaffold_619	+	562	1040	Hypothetical protein
tetur24g92184	13.0217	1.07573	0.223894	4.80466	1.55014e-06	4.72362e-05	chromosome_2	-	8329658	8329900	hypothetical protein
tetur02g00010	1.31177	1.07571	0.75074	1.43287	0.151896	0.384687	chromosome_2	+	21580373	21582854	Hypothetical protein
tetur12g02240	0.182194	1.07349	2.27212	0.47246	0.636599		chromosome_1	+	26244480	26245146	Hypothetical protein
tetur21g03160	33.1996	1.0728	0.459673	2.33383	0.0196048	0.106171	chromosome_1	+	6047576	6048417	Calycin-like lipocalins
tetur90g00040	0.201675	1.07265	1.59265	0.673499	0.50063		scaffold_90	+	8814	9768	DNA binding protein
tetur24g01470	3.08695	1.0703	0.495839	2.15857	0.0308838	0.144075	chromosome_2	-	8281039	8281437	Replication factor A protein 3
tetur08g07350	1.25807	1.06911	0.739615	1.44549	0.148319	0.378535	chromosome_1	+	21444626	21444812	Hypothetical protein
tetur09g07700	0.348147	1.06582	1.58077	0.674239	0.500159		chromosome_3	-	17110511	17112601	hypothetical cell surface protein
tetur18g03895	40.1118	1.06538	0.173983	6.12348	9.15508e-10	4.90228e-08	chromosome_2	-	5544623	5545642	Acyl-CoA N-acyltransferase
tetur02g07750	337.881	1.06531	0.195738	5.44252	5.25318e-08	2.12703e-06	chromosome_3	-	6285213	6286818	adenylate cyclase MFS_arthro10032
tetur11g03150	3.33193	1.06418	0.454215	2.3429	0.0191343	0.104667	chromosome_3	+	14517030	14518295	hemomucin
tetur11g00550	818.884	1.06324	0.136875	7.76801	7.97284e-15	6.89068e-13	chromosome_3	+	13531212	13533504	GG23423 MFS_arthro10032
tetur33g00500	4.73106	1.06115	0.441931	2.40118	0.0163423	0.093686	chromosome_3	-	10411164	10411978	Hypothetical protein
tetur11g05240	1.12611	1.06015	0.781471	1.35661	0.174905	0.418407	chromosome_3	+	15443260	15444913	Chemosensory Receptor; Gustatory receptor family
tetur17g01880	3.88722	1.05996	0.398864	2.65744	0.00787373	0.055972	chromosome_2	+	6741387	6743443	Myc-type, basic helix-loop-helix (bHLH) domain
tetur01g01230	79.984	1.0594	0.392766	2.69728	0.00699086	0.0513764	chromosome_2	-	12434341	12434866	SJCHGC06741 protein
tetur09g02780	0.410332	1.0578	1.1167	0.947257	0.343508		chromosome_3	+	18099035	18099667	Hypothetical protein
tetur03g00050	0.598832	1.05741	1.10805	0.954293	0.339935		chromosome_1	-	21122387	21123179	Hypothetical protein
tetur27g00440	3.02699	1.05611	0.488691	2.1611	0.0306876	0.143523	chromosome_1	-	24156705	24158503	Hypothetical protein
tetur06g03530	21.2934	1.0536	0.722791	1.45768	0.144929	0.372634	chromosome_1	+	12116080	12116926	Calycin-like lipocalins
tetur02g14971	0.203714	1.05352	1.61985	0.650385	0.515444		chromosome_3	+	4173975	4175665	BTB/Kelch-associated
tetur18g92073	0.10513	1.053	3.00955	0.349886	0.726424		chromosome_2	+	4111641	4111972	hypothetical protein
tetur01g12120	1.76521	1.05155	0.58736	1.7903	0.0734057	0.244173	chromosome_1	-	2999984	3000498	Hypothetical protein
tetur22g02150	26.6046	1.05073	0.548393	1.91602	0.0553632	0.206002	chromosome_2	+	23020675	23021450	PLAT/LH2 domain PLATs
tetur05g06450	34.8688	1.0493	0.269059	3.89989	9.62358e-05	0.00178126	chromosome_2	-	26786349	26788323	Hypothetical protein
tetur03g91619	0.182278	1.04757	2.26545	0.462409	0.643788		chromosome_1	+	20992354	20993245	hypothetical protein
tetur05g04980	17.7439	1.0461	0.229818	4.55184	5.318e-06	0.000140348	chromosome_2	-	26234904	26235157	Hypothetical protein
tetur07g01230	0.371509	1.04599	1.36931	0.763885	0.444936		chromosome_1	-	32042693	32042996	Hypothetical protein
tetur18g02940	52.4238	1.04525	0.122886	8.50583	1.80298e-17	2.03407e-15	chromosome_2	+	5498936	5499723	Hypothetical protein
tetur01g06410	0.494404	1.04436	1.30841	0.798187	0.424762		chromosome_2	-	14848796	14850762	PREDICTED: similar to sodium-dependent phosphate transporter
tetur07g07610	0.671682	1.04338	0.935427	1.1154	0.264678		chromosome_1	-	29174940	29180865	PREDICTED: similar to Small conductance calcium-activated potassium channel protein 2
tetur24g02100	0.298276	1.04185	1.21592	0.85684	0.391533		chromosome_2	+	8036832	8037953	Hypothetical protein
tetur433g00010	0.783401	1.04156	1.06948	0.973888	0.330112	0.590788	scaffold_433	-	117	525	BTB/POZ fold
tetur40g00140	0.966891	1.04119	0.996068	1.0453	0.295886	0.558125	chromosome_1	-	15800161	15801214	MD-2-related lipid-recognition domain
tetur21g91224	3.83032	1.03939	0.444421	2.33876	0.0193478	0.105305	chromosome_1	-	6954634	6954840	hypothetical protein
tetur24g00990	0.658491	1.03903	1.10507	0.940237	0.347096		chromosome_2	+	8536853	8538014	Hypothetical protein
tetur14g02590	0.372188	1.03841	1.52004	0.683145	0.494515		chromosome_3	-	23138657	23141659	Green fluorescent protein-like
tetur03g10019	3.11647	1.03679	0.508498	2.03893	0.041457	0.172784	chromosome_1	-	19536472	19536546
tetur23g01440	1.14965	1.03658	0.768911	1.34812	0.177621	0.421901	chromosome_1	-	14842693	14843174	Hypothetical protein
tetur07g05070	3.57761	1.03647	0.682154	1.51941	0.12866	0.347356	chromosome_1	-	30269029	30271821	Hypothetical protein
tetur16g03630	2.74475	1.03577	0.616129	1.68109	0.0927451	0.283198	chromosome_3	+	2828374	2829342	Hypothetical protein
tetur77g00040	26.8069	1.0328	0.389692	2.65029	0.00804217	0.0567328	scaffold_77	-	2578	6161	Hypothetical protein
tetur02g05490	20.0242	1.03262	0.456596	2.26155	0.023725	0.120991	chromosome_2	+	18946641	18947809	Glycine-rich secreted protein
tetur04g04020	0.0960913	1.03236	3.00975	0.343007	0.731594		chromosome_2	-	9579682	9581269	Chemosensory Receptor; Gustatory receptor family
tetur17g03090	1.18809	1.03207	0.70407	1.46586	0.142687	0.368848	chromosome_2	+	6196418	6198003	Chemosensory Receptor; Gustatory receptor family
tetur23g00890	574.642	1.02925	0.209516	4.91252	8.99111e-07	2.91403e-05	chromosome_1	+	15062766	15064042	Cathepsin L-like
tetur15g03000	2.08131	1.02779	0.555581	1.84994	0.0643219	0.225745	chromosome_1	-	8954145	8955241	Hypothetical protein
tetur09g04640	0.75061	1.02661	0.955896	1.07397	0.282835	0.54462	chromosome_3	+	17024004	17026010	Hypothetical Cell Surface Protein
tetur03g09997	23.2076	1.02623	0.375213	2.73506	0.00623681	0.0473333	chromosome_1	-	16775232	16777373	Peptidase C1A, papain C-terminal
tetur13g00090	0.164297	1.02579	2.30991	0.444084	0.656982		chromosome_3	-	19578619	19578962	GDP-mannose 4;6-dehydratase
tetur131g00030	0.169333	1.02568	2.29531	0.446858	0.654978		scaffold_131	+	6164	7684	Chemosensory Receptor; Gustatory receptor family
tetur09g04150	0.180191	1.02543	2.26588	0.452555	0.65087		chromosome_3	-	17335271	17335551	Hypothetical protein
tetur01g00500	3.32161	1.02392	0.530038	1.93179	0.0533851	0.201353	chromosome_2	+	12150218	12151033	PREDICTED: hypothetical protein
tetur16g03916	0.41514	1.02298	1.60457	0.637544	0.523771		chromosome_3	+	2438574	2439725	Chemosensory Receptor; Gustatory receptor family
tetur05g92644	2.41634	1.02284	0.586333	1.74447	0.0810764	0.259844	chromosome_2	-	25216016	25216519	hypothetical protein
tetur13g92966	0.527009	1.02199	1.31326	0.778205	0.436448		chromosome_3	-	21108566	21109027	hypothetical protein
tetur06g03550	182.522	1.0209	0.838149	1.21804	0.223207	0.478814	chromosome_1	+	12120804	12121598	Apolipoprotein D precursor lipocalins
tetur18g00960	29.2753	1.01962	0.284704	3.58133	0.000341855	0.00501716	chromosome_2	-	4544365	4546855	Hypothetical protein
tetur06g02570	956.658	1.01835	0.633959	1.60634	0.1082	0.31148	chromosome_1	-	11688588	11690121	Cathepsin B-like
tetur31g00460	0.0883805	1.01707	3.00989	0.33791	0.735431		chromosome_3	-	9152292	9152979	ABC-transporter; putative;
tetur43g00550	0.0883805	1.01707	3.00989	0.33791	0.735431		chromosome_3	-	8276849	8277110	Hypothetical protein
tetur24g00710	2.96934	1.01605	0.47029	2.16048	0.0307357	0.143657	chromosome_2	+	8628286	8629319	Hypothetical protein
tetur18g03040	1.2672	1.01478	0.654454	1.55058	0.121002	0.334667	chromosome_2	-	5526338	5526874	Hypothetical protein
tetur24g00260	1.36906	1.01185	0.752227	1.34513	0.178582	0.423229	chromosome_2	-	8790826	8792506	Chemosensory Receptor; Gustatory receptor family
tetur03g91622	0.11346	1.01159	3.00995	0.336081	0.73681		chromosome_1	-	21022480	21022956	hypothetical protein
tetur08g04010	0.134904	1.01045	2.41388	0.418602	0.675507		chromosome_1	+	23095591	23096143	solute carrier family 28
tetur09g03380	0.378714	1.00954	1.2451	0.810814	0.417473		chromosome_3	+	17823613	17824905	Putative amiloride-sensitive sodium channel
tetur16g03550	0.455199	1.00928	1.55174	0.650419	0.515421		chromosome_3	-	2804071	2806810	PAN/Apple domain
tetur05g05010	0.287068	1.00899	1.34232	0.751675	0.452247		chromosome_2	+	26241929	26242201	Hypothetical protein
tetur01g92358	1.94637	1.00756	0.785618	1.28251	0.199665	0.449757	chromosome_2	+	14240673	14240867	hypothetical protein
tetur09g03430	0.241593	1.00677	1.39587	0.72125	0.470755		chromosome_3	-	17799462	17800788	Chemosensory Receptor; Gustatory receptor family
tetur02g10580	40.9494	1.00618	0.309367	3.25238	0.00114444	0.0132199	chromosome_3	+	4942732	4943234	ortholog to Argonaute-1 (Drosophila melanogaster)
tetur11g05000	2095.71	1.00552	0.134659	7.46714	8.19591e-14	6.54742e-12	chromosome_3	+	15318820	15320423	Cytochrome P450 - CYP385C2
tetur06g06380	0.742358	1.00539	1.22864	0.818298	0.413187	0.664388	chromosome_1	+	13788279	13790408	Hypothetical protein
tetur411g00020	8.87689	1.0049	0.343826	2.92271	0.00347001	0.0310808	scaffold_411	+	1491	3080	Leucine-rich repeat domain, L domain-like
tetur04g07930	0.295011	1.00431	1.20842	0.831092	0.405922		chromosome_2	+	11141311	11141570	Hypothetical protein
tetur37g00160	5.97399	1.00268	0.460577	2.17701	0.0294796	0.139685	chromosome_1	+	9548951	9549302	Hypothetical protein
tetur162g00010	78.1901	1.00204	0.152753	6.55989	5.38488e-11	3.37216e-09	scaffold_162	+	50	8208	EGF-like; laminin
tetur500g00010	12.2635	1.00141	0.27269	3.67236	0.000240321	0.00375842	scaffold_500	-	68	408	Hypothetical protein
tetur23g00040	3.5046	1.00059	0.440722	2.27034	0.0231869	0.119027	chromosome_1	+	15487727	15488901	Apple-like
tetur12g91712	0.298517	1.00048	1.56587	0.63893	0.522868		chromosome_1	-	25415408	25415968	hypothetical protein
tetur07g91840	20.6035	0.999732	0.384223	2.60196	0.00926925	0.0627349	chromosome_1	+	29696939	29699384	hypothetical protein
tetur279g00020	0.0840673	0.998987	3.01007	0.331882	0.739978		scaffold_279	+	2256	4908	Leucine-rich repeat domain, L domain-like
tetur26g00880	0.324261	0.997632	1.27075	0.785072	0.432411		chromosome_1	+	1389837	1390971	Hypothetical protein
tetur31g01900	1134.54	0.996562	0.251685	3.95957	7.50858e-05	0.00144303	chromosome_3	-	9726341	9727462	Protein of unknown function DUF388; OB-fold
tetur28g01380	0.21389	0.995522	1.5967	0.623487	0.532964		chromosome_2	+	618336	618857	Wannes-Thomas Secreted Protein 5
tetur14g00260	4.95033	0.995348	0.390721	2.54747	0.0108508	0.0703968	chromosome_3	-	21919328	21922473	Hypothetical protein
tetur80g00020	0.554544	0.995313	1.04212	0.955082	0.339536		scaffold_80	-	3853	5413	conserved Plasmodium protein; unknown function
tetur36g01270	2.55357	0.995049	0.516402	1.92689	0.0539933	0.20289	chromosome_1	+	929640	930562	Rubredoxin, iron-binding site
tetur03g01640	1.24771	0.993863	0.712822	1.39426	0.163238	0.402216	chromosome_1	-	20596453	20606803	Hypothetical protein
tetur25g00240	2643.64	0.993654	0.113188	8.7788	1.6523e-18	2.03495e-16	chromosome_2	-	28243649	28247866	Adhesion molecule CD36
tetur02g01270	874.028	0.993394	0.202257	4.91154	9.03651e-07	2.92122e-05	chromosome_2	-	20924001	20924916	short-chain dehydrogenase/reductase SDR SDRs
tetur16g03470	1350.9	0.99229	0.144159	6.88333	5.84712e-12	4.03807e-10	chromosome_3	-	2754158	2755088	Serine protease homologue
tetur09g04620	955.26	0.992109	0.116143	8.54211	1.31793e-17	1.49829e-15	chromosome_3	-	17027832	17035811	ABC-transporter; class C; TuABCC-26
tetur04g09479	1774.94	0.992044	0.334366	2.96694	0.00300782	0.0279928	chromosome_3	+	12131724	12132779	Small Secreted Protein; Family F
tetur14g00470	0.119044	0.991536	3.01014	0.329399	0.741854		chromosome_3	+	22009727	22010328	Hypothetical protein
tetur24g00030	0.0912535	0.991536	3.01014	0.329399	0.741854		chromosome_2	-	8894712	8895104	Hypothetical protein
tetur04g07250	0.286049	0.990731	1.42748	0.694043	0.487655		chromosome_2	-	10782289	10782613	PREDICTED: similar to PAP associated domain containing 5
tetur05g04450	6.44158	0.98862	0.394977	2.50298	0.0123151	0.076746	chromosome_2	+	26063599	26064514	Hypothetical protein
tetur123g00030	0.220669	0.987584	1.84348	0.535716	0.592155		scaffold_123	-	4136	4475	Hypothetical protein
tetur19g92462	0.230183	0.987493	1.83897	0.536981	0.591281		chromosome_2	+	17998248	17998439	hypothetical protein
tetur167g00030	14.2008	0.986975	0.275504	3.58243	0.000340415	0.00500317	scaffold_167	+	8773	9564	hypothetical protein IscW_ISCW022752
tetur25g02078	0.622986	0.986206	1.03237	0.955286	0.339433		chromosome_2	+	28494448	28495188
tetur04g90895	1.44907	0.985153	0.588423	1.67423	0.0940861	0.285999	chromosome_3	-	12449430	12449609	hypothetical protein
tetur26g91094	9.77964	0.984336	0.238214	4.13215	3.59385e-05	0.000750191	chromosome_1	+	1760453	1760903	hypothetical protein
tetur142g00040	0.365299	0.983585	1.10953	0.886491	0.375353		scaffold_142	-	11051	12160	PREDICTED: similar to CG5237-PA
tetur08g03190	1.00609	0.98331	1.03643	0.948751	0.342747	0.601957	chromosome_1	-	23366866	23367194	Hypothetical protein
tetur08g01950	7.73626	0.983289	0.297808	3.30176	0.000960815	0.0115259	chromosome_1	+	23909805	23910799	Ubiquitin-fold modifier-conjugating enzyme 1
tetur05g08960	1.75241	0.982085	0.548854	1.78934	0.0735607	0.244469	chromosome_2	+	27924158	27924562	Hypothetical protein
tetur01g01070	0.194945	0.98173	1.60536	0.611533	0.540847		chromosome_2	+	12361618	12363057	Na+ channel, amiloride-sensitive
tetur35g91786	0.220246	0.980945	1.57986	0.620907	0.534661		chromosome_1	+	27840691	27841495	hypothetical protein
tetur27g01730	56.5236	0.980103	0.12632	7.75886	8.56931e-15	7.32057e-13	chromosome_1	+	24747373	24748818	conserved hypothetical protein
tetur05g05520	5.91808	0.979891	0.389638	2.51488	0.0119074	0.0751408	chromosome_2	+	26405777	26414170	receptor for egg jelly 8
tetur03g07490	1410.47	0.978526	0.0857792	11.4075	3.83597e-30	1.15698e-27	chromosome_1	+	17016134	17021436	ABC-transporter; class C; TuABCC-08
tetur02g13770	0.990304	0.978101	0.84627	1.15578	0.247772	0.508162	chromosome_3	+	3415917	3416670	Serine/threonine-protein kinase, active site
tetur02g00540	1.75261	0.977649	0.556228	1.75764	0.0788089	0.25542	chromosome_2	+	21276603	21277297	conserved hypothetical protein
tetur04g06000	2382.47	0.977338	0.31031	3.14955	0.00163523	0.0174617	chromosome_2	+	10333822	10334983	Apolipoprotein D precursor lipocalins
tetur06g03100	222.001	0.977097	0.66216	1.47562	0.140046	0.365428	chromosome_1	+	11970966	11972060	Apolipoprotein D lipocalins
tetur01g04980	2.94254	0.974786	0.586318	1.66256	0.0964014	0.290048	chromosome_2	+	14249777	14249983	Hypothetical protein
tetur09g07380	0.462363	0.974418	1.44299	0.675277	0.4995		chromosome_3	-	17653245	17655233	Immunoglobulin-like fold
tetur05g07400	0.441671	0.973979	1.24692	0.781106	0.43474		chromosome_2	-	27119194	27119554	Phospholipase A2; eukaryotic
tetur15g03130	2.35066	0.972247	0.661767	1.46917	0.141787	0.367839	chromosome_1	-	9027308	9028042	Hypothetical protein
tetur01g17154	0.171684	0.97069	1.94593	0.498832	0.617898		chromosome_2	+	15022836	15023639	Integrase, catalytic core
tetur05g00430	2.31978	0.969571	0.635476	1.52574	0.127075	0.345037	chromosome_2	-	24326297	24326872	PREDICTED: similar to ubiquitin specific protease 34
tetur08g08110	0.399823	0.969332	1.74419	0.555749	0.578382		chromosome_1	-	5509616	5510749	Chemosensory Receptor; Gustatory receptor family
tetur09g01960	853.434	0.968929	0.0885117	10.9469	6.87619e-28	1.8477e-25	chromosome_3	-	18498509	18501948	ABC-transporter; class G TuABCG-12
tetur11g04200	4.83349	0.965388	0.422474	2.28509	0.0223078	0.11606	chromosome_3	-	15027609	15030525	laminin subunit gamma-1 precursor
tetur35g01300	0.172646	0.962195	2.4173	0.398046	0.690596		chromosome_1	+	28077900	28078529	Protein phosphatase 2A, regulatory B subunit, B56
tetur569g00010	1.17356	0.961722	0.702763	1.36849	0.17116	0.413531	scaffold_569	+	2207	2747	F-box protein 11
tetur10g01840	4.04123	0.961104	0.503342	1.90945	0.0562046	0.208601	chromosome_2	-	2164286	2164612	Hypothetical protein
tetur11g02950	0.403862	0.960726	1.4381	0.668054	0.504099		chromosome_3	-	14462187	14462774	Hypothetical protein
tetur01g10390	663.617	0.958635	0.145075	6.60785	3.89937e-11	2.484e-09	chromosome_1	+	2209396	2215065	ABC-transporter; class C; TuABCC-02
tetur08g04830	167.615	0.958634	0.105552	9.0821	1.06503e-19	1.51347e-17	chromosome_1	+	22714228	22718382	Alkaline phosphatase-like, alpha/beta/alpha
tetur28g00820	1.33417	0.956334	0.79589	1.20159	0.229522	0.487558	chromosome_2	-	304903	307264	Hypothetical protein
tetur01g03160	0.558249	0.956092	1.08875	0.878154	0.37986		chromosome_2	-	13294499	13296050	heat shock protein 70
tetur25g01110	39.3507	0.954949	0.221343	4.31434	1.60077e-05	0.000371978	chromosome_2	-	28613273	28614209	Phospholipase A2; eukaryotic
tetur05g05200	4287.4	0.954535	0.147907	6.45362	1.0921e-10	6.53449e-09	chromosome_2	+	26311682	26313398	Glutathione S-transferase; class mu TuGSTm04
tetur02g90628	7.54153	0.952647	0.359025	2.65342	0.00796798	0.0564249	chromosome_3	+	3358806	3359075	hypothetical protein
tetur55g00040	18.3756	0.952461	0.583454	1.63245	0.102584	0.301291	scaffold_55	+	14195	15151	Wannes-Thomas Secreted Protein 1
tetur04g06710	3.88133	0.952448	0.626903	1.51929	0.128689	0.347356	chromosome_2	+	10568532	10571402	GE17168
tetur03g08050	10.0834	0.95212	0.290083	3.28223	0.00102988	0.0121376	chromosome_1	+	16759996	16760248	Hypothetical protein
tetur02g14771	0.135908	0.950127	2.97653	0.319206	0.74957		chromosome_3	+	4101848	4103614	BTB/Kelch-associated
tetur26g00080	0.249496	0.949929	2.59831	0.365595	0.714667		chromosome_1	+	1053146	1053524	unnamed protein product
tetur16g02050	0.119262	0.949843	2.47186	0.384263	0.700784		chromosome_3	-	1958432	1959157	Hypothetical protein
tetur17g01920	0.119926	0.949841	2.4685	0.384785	0.700396		chromosome_2	-	6734982	6736079	Hypothetical protein
tetur319g00010	0.121662	0.949834	2.45981	0.386141	0.699392		scaffold_319	-	53	225	Hypothetical protein
tetur01g02820	0.126369	0.949818	2.43709	0.389734	0.696733		chromosome_2	-	13171567	13171723	Hypothetical protein
tetur07g06270	0.134772	0.949789	2.39924	0.395871	0.692201		chromosome_1	-	29682143	29682400	cysteine protease ATG4C
tetur19g02080	0.148051	0.949745	2.34574	0.404882	0.685565		chromosome_2	-	17712847	17713888	Hypothetical protein
tetur18g03731	0.22991	0.949101	1.65238	0.574383	0.565709		chromosome_2	-	5758670	5759841	Chemosensory Receptor; Gustatory receptor family
tetur21g02010	2.43682	0.948736	0.510856	1.85715	0.06329	0.223986	chromosome_1	-	6629266	6629637	Hypothetical protein
tetur25g00410	62.9612	0.947356	0.187035	5.06512	4.08139e-07	1.41593e-05	chromosome_2	-	28333513	28335624	Hypothetical protein
tetur03g05930	2.049	0.946529	0.589787	1.60486	0.108524	0.311734	chromosome_1	-	18069637	18069850	Hypothetical protein
tetur07g02400	0.307501	0.945276	1.22923	0.768999	0.441894		chromosome_1	-	31550800	31551841	Leucine-rich repeat domain, L domain-like
tetur02g14961	1.13253	0.945154	0.765352	1.23493	0.216858	0.47083	chromosome_3	+	4176442	4178190	BTB/Kelch-associated
tetur03g91928	0.106516	0.944772	2.54181	0.371692	0.710122		chromosome_1	-	15948719	15949110	hypothetical protein
tetur06g02950	0.113287	0.944771	2.50328	0.377413	0.705866		chromosome_1	+	11924601	11925060	phosphoglucomutase
tetur01g92351	0.16331	0.944766	2.29463	0.411728	0.680539		chromosome_2	-	13967450	13968079	hypothetical protein
tetur04g04690	1.40041	0.943096	0.676582	1.39391	0.163344	0.40241	chromosome_2	+	9838426	9839329	Hypothetical protein
tetur19g00290	112.749	0.942299	0.177724	5.30203	1.14524e-07	4.36224e-06	chromosome_2	-	16914216	16915865	Vitamin D3 receptor; putative
tetur24g00970	1.10995	0.941813	0.856978	1.09899	0.271771	0.533411	chromosome_2	+	8540043	8541259	replication protein A 70 kDa DNA-binding subunit
tetur01g07730	0.344083	0.941772	1.20088	0.784232	0.432904		chromosome_2	-	15434129	15435860	Adenylyl cyclase class-3/4/guanylyl cyclase
tetur20g01600	0.190612	0.941507	1.61138	0.584286	0.559028		chromosome_3	+	7618192	7618372	Hypothetical protein
tetur06g91356	0.266677	0.94086	1.53177	0.61423	0.539063		chromosome_1	+	10894451	10894672	hypothetical protein
tetur14g02300	136.084	0.940424	0.227647	4.13106	3.61099e-05	0.000752324	chromosome_3	-	22930776	22936183	ABC-transporter; class C TuABCC-31
tetur03g04500	0.310585	0.938785	1.43816	0.652769	0.513905		chromosome_1	+	19015719	19017188	Glutamate receptor-related
tetur24g00410	0.507891	0.93831	1.03675	0.905052	0.365438		chromosome_2	+	8707278	8708274	Hypothetical protein
tetur30g00740	230.561	0.93742	0.167491	5.59684	2.18291e-08	9.40559e-07	chromosome_3	-	356063	357842	PAN/Apple domain
tetur02g09240	2.94275	0.937355	0.444428	2.10913	0.0349335	0.15504	chromosome_3	-	5712616	5713751	Engulfment/cell motility; ELMO
tetur08g01270	3.23925	0.936515	0.502081	1.86527	0.0621439	0.221734	chromosome_1	-	5372977	5373705	Hypothetical protein
tetur06g03440	51.7008	0.936021	0.625538	1.49635	0.134564	0.356082	chromosome_1	-	12088575	12089482	Apolipoprotein D lipocalins
tetur04g06160	5.52521	0.932661	0.470603	1.98184	0.0474967	0.187939	chromosome_2	-	10388562	10391623	thyrotroph embryonic factor
tetur25g01230	3.26916	0.931947	0.480267	1.94048	0.0523217	0.199192	chromosome_2	+	28639942	28640717	Hypothetical protein
tetur07g01160	1.88842	0.930819	0.642701	1.44829	0.147535	0.377105	chromosome_1	-	32067921	32069031	Hypothetical protein
tetur07g05270	28.4968	0.929685	0.275942	3.36913	0.000754065	0.00945236	chromosome_1	-	30099910	30101331	Hypothetical protein
tetur03g00370	114.099	0.929024	0.110737	8.38946	4.88381e-17	5.23028e-15	chromosome_1	-	21031775	21033895	Hypothetical protein
tetur15g01220	2.07087	0.928875	0.688211	1.34969	0.177114	0.421243	chromosome_1	+	8086384	8089118	Hypothetical protein
tetur05g05030	3.97495	0.926543	0.469806	1.97218	0.0485888	0.191033	chromosome_2	+	26246350	26247931	UDP-glycosyltransferase; teturUGT27 UGT201B8
tetur06g02580	1025.91	0.925422	0.659308	1.40363	0.16043	0.397838	chromosome_1	+	11692556	11693750	Cathepsin B
tetur06g91392	14.9105	0.924517	0.218449	4.23218	2.31438e-05	0.00051668	chromosome_1	-	12145300	12145519	hypothetical protein
tetur36g91069	0.115907	0.923546	2.48958	0.370964	0.710664		chromosome_1	+	675575	675730	hypothetical protein
tetur23g02350	0.108801	0.923461	2.52871	0.365191	0.714969		chromosome_1	-	14420376	14420672	van-gogh
tetur02g13980	0.103765	0.9234	2.55868	0.360889	0.718183		chromosome_3	+	3315359	3315649	Hypothetical protein
tetur07g08039	0.0820828	0.923121	2.70856	0.340816	0.733242		chromosome_1	-	30417398	30418956	Insect cuticle protein
tetur05g04190	15.4604	0.922579	0.236849	3.89522	9.81079e-05	0.0018079	chromosome_2	+	25922359	25922596	Hypothetical protein
tetur05g00100	0.0728095	0.922038	3.01083	0.306241	0.759421		chromosome_2	+	24075224	24076872	DNA breaking-rejoining enzyme; catalytic core
tetur08g91636	784.024	0.921061	0.135443	6.80036	1.0436e-11	7.07497e-10	chromosome_1	-	21571276	21573399	hypothetical protein NR96_like
tetur05g05290	127.701	0.919711	0.266004	3.4575	0.000545202	0.00734507	chromosome_2	+	26333509	26334852	Glutathione S-transferase; class mu TuGSTm11
tetur12g00540	3.00572	0.919477	0.492543	1.8668	0.0619301	0.221346	chromosome_1	-	25354000	25354318	Hypothetical protein
tetur598g00020	0.318305	0.917344	1.34333	0.682887	0.494678		scaffold_598	+	1672	3045	Chemosensory Receptor; Gustatory receptor family
tetur147g00040	1.74051	0.916997	0.732872	1.25124	0.210848	0.463295	scaffold_147	+	9547	11359	Glycoside hydrolase; subgroup; catalytic core
tetur09g92872	0.312242	0.916521	1.26221	0.726125	0.467762		chromosome_3	-	17451699	17452155	hypothetical protein
tetur06g04170	32.7978	0.915548	0.177267	5.1648	2.40695e-07	8.65507e-06	chromosome_1	-	12444905	12446108	Sushi/SCR/CCP domain
tetur148g00030	65.2638	0.914939	0.462758	1.97714	0.0480256	0.189379	scaffold_148	-	5258	6386	MD-2-related lipid-recognition domain
tetur02g14310	6.99753	0.914567	0.30308	3.01757	0.00254807	0.0247029	chromosome_3	-	3037221	3038091	Hypothetical protein
tetur84g00060	0.288597	0.913593	1.36483	0.66938	0.503253		scaffold_84	+	17079	18205	Chemosensory Receptor; Gustatory receptor family
tetur08g91677	4.62757	0.91324	0.39267	2.32572	0.0200335	0.107899	chromosome_1	+	23862001	23862198	hypothetical protein
tetur602g00010	13.3031	0.912391	0.248293	3.67466	0.000238167	0.00373659	scaffold_602	+	1020	3638	Cytochrome P450 - CYP385B1-p pseudogene CYP385B1_end_of_scaffold
tetur03g02830	0.34651	0.912372	1.23656	0.737827	0.460619		chromosome_1	-	19868459	19869630	Immunoglobulin-like fold
tetur08g02980	23.7769	0.912217	0.194129	4.69902	2.61408e-06	7.4871e-05	chromosome_1	-	23438143	23440451	elongation factor 1-alpha
tetur18g01440	9.75689	0.911903	0.38734	2.35427	0.0185592	0.102808	chromosome_2	+	4758349	4760063	Peptidase M16; core
tetur26g00370	19.2498	0.91069	0.259296	3.51216	0.000444476	0.00621468	chromosome_1	+	1215827	1217551	Thioredoxin-like fold
tetur01g02290	0.82154	0.909346	0.829567	1.09617	0.273005	0.534898	chromosome_2	+	12956809	12958269	Na+ channel, amiloride-sensitive
tetur18g02410	9.98318	0.909242	0.253329	3.58917	0.000331732	0.00491116	chromosome_2	-	5179060	5179967	Hypothetical protein
tetur09g05580	31.7827	0.908666	0.325922	2.78799	0.00530366	0.0420283	chromosome_3	+	16463831	16465481	Hypothetical protein
tetur12g02940	0.490566	0.907809	1.04734	0.866777	0.386064		chromosome_1	-	26492402	26492797	Hypothetical protein
tetur77g00030	618.924	0.906805	0.266155	3.40705	0.000656682	0.00846868	scaffold_77	+	4411	5447	hatching enzyme
tetur14g92995	8.3751	0.904674	0.275017	3.28952	0.00100358	0.0119324	chromosome_3	+	21969621	21969999	hypothetical protein
tetur25g01950	10.2615	0.903864	0.332427	2.71898	0.00654829	0.0489268	chromosome_2	-	29143696	29145538	sorbitol dehydrogenase
tetur04g92251	3.38121	0.902431	0.483212	1.86757	0.0618225	0.221175	chromosome_2	-	10524101	10524352	hypothetical protein
tetur38g91433	0.313758	0.901488	1.55145	0.58106	0.5612		chromosome_1	+	13986609	13987105	hypothetical protein
tetur07g01000	26.5799	0.901194	0.224993	4.00542	6.19063e-05	0.00121341	chromosome_1	+	32136091	32139034	Pre-SET zinc-binding sub-group
tetur11g02030	51.7583	0.900972	0.200427	4.49526	6.94847e-06	0.000177667	chromosome_3	+	14113927	14114166	Hypothetical protein
tetur05g05820	3.14261	0.900171	0.712813	1.26284	0.206646	0.458148	chromosome_2	-	26524962	26525864	Juvenile Hormone Binding Protein-like; putative small ligand binding protein
tetur03g91616	0.992045	0.899622	0.871454	1.03232	0.301921	0.563762	chromosome_1	+	20926448	20926865	hypothetical protein
tetur17g01720	171.025	0.899443	0.167544	5.36839	7.94426e-08	3.06549e-06	chromosome_2	-	6774609	6775763	Hypothetical protein
tetur02g13990	0.132658	0.897701	2.50972	0.35769	0.720576		chromosome_3	+	3311384	3311697	Hypothetical protein
tetur18g01340	276.102	0.89734	0.0777945	11.5348	8.81376e-31	2.96042e-28	chromosome_2	-	4711774	4713178	sin3 histone deacetylase corepressor complex component SDS3
tetur02g02760	0.606583	0.896308	1.05322	0.85102	0.394758		chromosome_2	-	20230820	20232735	AP-2 complex subunit mu-1
tetur13g92968	0.24247	0.895957	1.40334	0.638447	0.523183		chromosome_3	-	21181168	21181442	hypothetical protein
tetur10g00340	2.87238	0.895697	0.466776	1.9189	0.0549967	0.205096	chromosome_2	-	1218177	1219212	Serine protease homologue
tetur31g01640	0.453479	0.895184	1.22844	0.728713	0.466177		chromosome_3	-	9633294	9634466	ester hydrolase C11orf54 homolog
tetur01g05230	16.2216	0.894883	0.533814	1.67639	0.0936612	0.285426	chromosome_2	-	14336083	14337462	Cathepsin B
tetur36g01160	0.177739	0.894793	1.63244	0.548132	0.583602		chromosome_1	+	892285	892421	conserved hypothetical protein
tetur28g01840	2.67478	0.894643	0.55435	1.61386	0.106558	0.308667	chromosome_2	+	759990	760170	Hypothetical protein
tetur32g01000	162.371	0.893171	0.211652	4.22	2.44308e-05	0.000541323	chromosome_3	-	11162265	11163039	Conserved hypothetical protein CHP02464
tetur02g14340	0.684516	0.89258	0.885466	1.00803	0.313438		chromosome_3	-	3026986	3028387	Chemosensory Receptor; Gustatory receptor family
tetur09g04470	0.878684	0.890477	0.920891	0.966973	0.333558	0.593464	chromosome_3	-	17113352	17113878	Cathepsin L-like
tetur05g07000	0.401242	0.889897	1.12265	0.792676	0.427967		chromosome_2	+	27002937	27003233	Glycoside hydrolase, catalytic domain
tetur36g00770	1.19091	0.889874	0.772588	1.15181	0.249399	0.509268	chromosome_1	+	738417	740358	Hypothetical protein
tetur32g02297	1.27648	0.889665	0.797652	1.11536	0.264698	0.52722	chromosome_3	-	11482055	11482918	Small Secreted Protein; Family F
tetur27g00280	0.593627	0.885099	1.16612	0.759009	0.447847		chromosome_1	+	24112696	24113091	Cytochrome P450 -
tetur06g03050	1929.91	0.88468	0.71258	1.24152	0.214415	0.467933	chromosome_1	-	11952876	11953672	PLAT/LH2 domain PLATs
tetur07g00720	2.96562	0.884658	0.476016	1.85846	0.0631033	0.223592	chromosome_1	+	32278318	32278716	Hypothetical protein
tetur11g04040	1269.32	0.88403	0.0981109	9.01051	2.05095e-19	2.78083e-17	chromosome_3	+	14959749	14964935	ABC-transporter; class B; similar to mdr49 TuABCB-02
tetur06g04540	0.36457	0.882966	1.40577	0.628102	0.529937		chromosome_1	-	12632914	12633242	Cytochrome P450
tetur02g90701	0.253826	0.882063	1.598	0.551981	0.580961		chromosome_3	+	5670010	5674796	hypothetical protein
tetur23g01620	87.7821	0.880981	0.23146	3.80618	0.000141128	0.00241964	chromosome_1	+	14791521	14793240	BTB/POZ-like
tetur12g00590	17.6396	0.879993	0.264674	3.32482	0.000884747	0.0107707	chromosome_1	-	25366179	25367135	C-factor SDRs
tetur01g07950	0.827501	0.878902	0.867873	1.01271	0.3112	0.572754	chromosome_2	+	15507739	15509122	Hypothetical protein
tetur05g01480	0.204634	0.87812	2.01761	0.435228	0.663397		chromosome_2	-	24744559	24745307	Hypothetical protein
tetur02g92504	0.382165	0.87781	1.54663	0.567562	0.570333		chromosome_2	-	19988272	19988436	hypothetical protein
tetur08g07750	1.96061	0.877593	0.579577	1.5142	0.129976	0.349004	chromosome_1	+	21283915	21284954	Hypothetical protein
tetur15g01100	0.717547	0.87575	0.890637	0.983285	0.325467	0.58638	chromosome_1	-	8046439	8048106	Hypothetical protein
tetur30g02000	2.74358	0.875053	0.520275	1.6819	0.0925874	0.282834	chromosome_3	+	870595	871992	phospholipid scramblase 2
tetur04g04300	14.3274	0.874093	0.346964	2.51926	0.0117602	0.0745411	chromosome_2	-	9675510	9676439	UDP-glycosyltransferase; teturUGT14 UGT201D1
tetur26g01490	2503.48	0.873546	0.247953	3.52303	0.000426645	0.00603387	chromosome_1	-	1587018	1587955	Glutathione S-transferase; class delta TuGSTd11
tetur13g04200	1.12701	0.871338	0.729786	1.19396	0.232492	0.490822	chromosome_3	+	21544607	21546601	G-protein coupled receptor; putative
tetur05g07250	1813.27	0.870814	0.181052	4.80973	1.51132e-06	4.61482e-05	chromosome_2	-	27088518	27089323	Histone H3
tetur23g02000	3.6713	0.868925	0.457331	1.89999	0.0574343	0.211047	chromosome_1	-	14638027	14638362	Hypothetical protein
tetur437g00030	38.4978	0.867915	0.198264	4.37756	1.20015e-05	0.000290771	scaffold_437	-	3185	3631	Cytochrome P450, conserved site
tetur06g04510	78.7344	0.867764	0.443581	1.95627	0.0504333	0.195329	chromosome_1	+	12619750	12621104	Hypothetical protein
tetur17g01380	125.092	0.866994	0.130471	6.64512	3.02973e-11	1.9553e-09	chromosome_2	-	6927003	6928988	Alpha/Beta hydrolase fold
tetur11g02120	117.839	0.866703	0.172243	5.03187	4.85716e-07	1.65783e-05	chromosome_3	+	14145166	14152044	ABC-transporter; class C; TuABCC-28
tetur04g07430	0.295953	0.866254	1.71877	0.503995	0.614265		chromosome_2	-	10914898	10915481	Hypothetical protein
tetur213g00010	11.3249	0.864699	0.306037	2.82547	0.00472108	0.0387412	scaffold_213	+	8835	10700	PREDICTED: similar to apical endosomal glycoprotein
tetur05g06320	116.146	0.864686	0.159776	5.41188	6.23667e-08	2.47109e-06	chromosome_2	-	26746534	26748176	Hypothetical protein
tetur02g12410	0.159456	0.864136	1.95009	0.443126	0.657674		chromosome_3	+	4181443	4183284	BTB/Kelch-associated
tetur11g00840	38.9273	0.864059	0.289585	2.98378	0.00284711	0.0268009	chromosome_3	-	13693118	13694559	Hypothetical protein
tetur08g08210	0.316012	0.86387	1.82248	0.474007	0.635495		chromosome_1	+	5664133	5665267	Chemosensory Receptor; Gustatory receptor family
tetur15g03920	0.964479	0.862962	1.07587	0.802109	0.42249	0.672118	chromosome_1	-	9402062	9402652	Hypothetical protein
tetur05g08450	8.51957	0.862647	0.312326	2.76201	0.00574465	0.0445904	chromosome_2	-	27674146	27675231	Chemosensory Receptor; Gustatory receptor family
tetur17g01860	0.178743	0.862278	2.28627	0.377156	0.706058		chromosome_2	-	6746011	6746853	Hypothetical protein
tetur05g07020	18.7548	0.861194	0.307094	2.80433	0.00504206	0.0404761	chromosome_2	-	27007293	27008143	Hypothetical protein
tetur09g92893	1.10632	0.859583	0.746316	1.15177	0.249417	0.509268	chromosome_3	-	17884743	17884892	hypothetical protein
tetur19g01820	0.308845	0.858502	1.24095	0.691811	0.489056		chromosome_2	+	17567251	17567521	hypothetical protein
tetur10g00290	0.920827	0.857153	0.766198	1.11871	0.263264	0.525709	chromosome_2	+	1196969	1205422	PREDICTED: similar to CG31028 CG31028-PB
tetur09g00200	0.233957	0.856955	1.62005	0.528969	0.596827		chromosome_3	+	19500550	19500675	Hypothetical protein
tetur17g01690	61.5412	0.856772	0.148216	5.78057	7.44468e-09	3.49286e-07	chromosome_2	+	6782154	6784308	Protein of unknown function DUF2216, coiled-coil
tetur06g06450	22.841	0.856604	0.227647	3.76286	0.000167983	0.00280839	chromosome_1	+	13830813	13830983	Hypothetical protein
tetur18g92088	0.720024	0.855247	0.917241	0.932413	0.351123	0.608996	chromosome_2	+	4947161	4947591	hypothetical protein
tetur83g00040	0.152052	0.854455	2.87281	0.297429	0.766139		scaffold_83	-	17906	18703	Hypothetical protein
tetur19g03421	0.152052	0.854455	2.87281	0.297429	0.766139		chromosome_2	-	17525452	17525619	hypothetical protein
tetur04g07870	0.152052	0.854455	2.87281	0.297429	0.766139		chromosome_2	-	11107411	11107986	Hypothetical protein
tetur07g05730	7.17697	0.854073	0.380718	2.24332	0.0248763	0.124915	chromosome_1	+	29869543	29870674	putative non-ribosomal peptide synthetase
tetur20g00190	10.1433	0.853963	0.427954	1.99545	0.0459933	0.184011	chromosome_3	+	8191546	8197581	Calponin-like actin-binding
tetur01g91101	0.100294	0.8539	3.01128	0.283568	0.776742		chromosome_1	+	2144440	2144718	hypothetical protein
tetur10g04700	0.0952578	0.8539	3.01128	0.283568	0.776742		chromosome_2	+	3502228	3502454	Hypothetical protein
tetur16g03861	0.100294	0.8539	3.01128	0.283568	0.776742		chromosome_3	-	2369370	2373933	Conserved protein with unknown function
tetur11g05880	0.0658649	0.8539	3.01128	0.283567	0.776742		chromosome_3	-	15646700	15646875	Hypothetical protein
tetur187g00020	57.468	0.853841	0.148071	5.76644	8.09614e-09	3.76267e-07	scaffold_187	+	3138	5183	PREDICTED: similar to Glucosylceramidase precursor
tetur01g10810	89.2705	0.85371	0.294934	2.89458	0.00379667	0.0330649	chromosome_1	+	2408554	2410230	Carboxyl/cholinesterase TuCCE07
tetur16g03460	307.697	0.852655	0.552088	1.54442	0.122487	0.336976	chromosome_3	+	2749936	2750843	Apolipoprotein D precursor lipocalins
tetur118g00010	0.156853	0.850123	2.45202	0.346703	0.728814		scaffold_118	+	13424	14188	Fibroin
tetur06g04900	428.906	0.849489	0.113779	7.46615	8.25738e-14	6.56106e-12	chromosome_1	-	12951415	12952626	3-oxoacyl-acyl-carrier-protein reductase SDRs
tetur03g08300	296.087	0.849001	0.575315	1.47572	0.14002	0.365428	chromosome_1	+	16660244	16661268	Hypothetical Cuticular Protein
tetur20g03260	18.8629	0.848371	0.245258	3.4591	0.000541993	0.00732386	chromosome_3	+	6726122	6727665	Cytochrome P450 - probable pseudogene
tetur40g00020	860.811	0.847716	0.106139	7.98683	1.38455e-15	1.32014e-13	chromosome_1	+	15897897	15900552	Major facilitator superfamily; general substrate transporter
tetur01g11980	20.3361	0.846409	0.248541	3.40552	0.000660392	0.00850169	chromosome_1	-	2924101	2924410	Hypothetical protein
tetur10g01920	17.9794	0.844826	0.430469	1.96257	0.0496962	0.193636	chromosome_2	-	2273021	2273776	Hypothetical protein
tetur16g03740	8.77169	0.844297	0.670674	1.25888	0.208074	0.459879	chromosome_3	+	2866991	2867923	Wannes-Thomas Secreted Protein 12
tetur32g02287	0.244174	0.844048	1.6038	0.526281	0.598693		chromosome_3	+	11484228	11485105	Small Secreted Protein; Family F
tetur11g06110	268.457	0.843932	0.202108	4.17565	2.9714e-05	0.000635517	chromosome_3	+	15810895	15812707	adenylate cyclase MFS_arthro10032
tetur11g00860	0.0631141	0.843451	3.01134	0.280091	0.779408		chromosome_3	-	13703545	13705198	Hypothetical protein
tetur123g00020	0.0631141	0.843451	3.01134	0.280091	0.779408		scaffold_123	+	2428	3933	Hypothetical protein
tetur06g02680	0.0631141	0.843451	3.01134	0.280091	0.779408		chromosome_1	-	11719099	11720191	PREDICTED: similar to otoferlin
tetur11g00850	2.09152	0.842505	0.646796	1.30258	0.192718	0.440689	chromosome_3	-	13698956	13701543	Hypothetical protein
tetur10g03740	8.89383	0.841844	0.487234	1.7278	0.0840237	0.265305	chromosome_2	+	3183128	3183445	sucrose phosphate synthase
tetur20g00290	405.086	0.841273	0.174565	4.81926	1.44095e-06	4.41822e-05	chromosome_3	-	8156944	8158642	Cytochrome P450 - CYP392B3
tetur07g06380	1.52614	0.840918	0.635425	1.32339	0.185704	0.432208	chromosome_1	-	29642485	29643852	Na+ channel, amiloride-sensitive
tetur03g02800	7.61818	0.838687	0.346291	2.42192	0.015439	0.0903653	chromosome_1	+	19879644	19881857	PREDICTED: similar to adenylate cyclase MFS_arthro10032
tetur03g09520	0.167602	0.837695	1.93295	0.433376	0.664741		chromosome_1	+	16098588	16099320	ABC-transporter; class C; incomplete;
tetur02g02570	0.161193	0.837263	1.96723	0.425604	0.670396		chromosome_2	-	20268800	20270563	ras-related protein Rab-39B
tetur21g02960	188.266	0.834817	0.13144	6.35132	2.13479e-10	1.24017e-08	chromosome_1	+	6107261	6108666	Hypothetical protein
tetur20g02830	0.279498	0.834722	1.63077	0.511859	0.608749		chromosome_3	-	6996693	6997551	Hypothetical protein
tetur02g00190	20.411	0.834697	0.233987	3.56728	0.000360701	0.00521095	chromosome_2	+	21502738	21504424	Chemosensory Receptor; Gustatory receptor family
tetur02g14060	0.307518	0.834217	1.5547	0.536577	0.59156		chromosome_3	+	3182433	3183234	Hypothetical protein
tetur05g92601	1.61821	0.83382	0.798818	1.04382	0.29657	0.558572	chromosome_2	+	24206126	24206464	hypothetical protein
tetur16g90551	0.340873	0.83378	1.41345	0.589888	0.555266		chromosome_3	+	1048065	1048595	hypothetical protein
tetur09g02320	0.671243	0.83236	0.913382	0.911295	0.36214		chromosome_3	+	18328628	18329847	Chemosensory Receptor; Gustatory receptor family
tetur15g01420	0.272269	0.832173	1.57948	0.526864	0.598288		chromosome_1	-	8162159	8163115	Hypothetical protein
tetur03g00160	0.207592	0.831845	2.0018	0.415549	0.67774		chromosome_1	-	21094769	21095669	Endonuclease/exonuclease/phosphatase
tetur06g04460	15.6798	0.830411	0.255103	3.25521	0.0011331	0.0131137	chromosome_1	+	12609424	12610419	hypothetical protein DDB_G0288725
tetur12g03570	0.237863	0.830277	1.40491	0.590983	0.554532		chromosome_1	-	26872279	26872731	hypothetical protein
tetur01g14870	0.477746	0.828892	1.2395	0.668733	0.503666		chromosome_1	+	4217121	4218996	Chemosensory Receptor; Gustatory receptor family
tetur25g01690	0.719892	0.828181	0.974775	0.849613	0.39554	0.652275	chromosome_2	-	29033404	29035308	Hypothetical Cell Surface Protein
tetur19g00320	51.5783	0.827388	0.128024	6.46274	1.02823e-10	6.20251e-09	chromosome_2	-	16950155	16951597	transmembrane protein 20
tetur02g90679	0.667424	0.827161	0.870588	0.950118	0.342052		chromosome_3	-	5127101	5127376	hypothetical protein
tetur04g92237	6.50582	0.827112	0.360524	2.2942	0.0217793	0.114384	chromosome_2	+	9894783	9895005	hypothetical protein
tetur24g01460	4.6028	0.82706	0.598421	1.38207	0.16695	0.407693	chromosome_2	+	8281662	8282297	PREDICTED: replication protein A 30 kDa subunit-like
tetur05g09120	13.0524	0.826495	0.260344	3.17463	0.00150029	0.0162795	chromosome_2	-	27985665	27988112	Complement control module
tetur08g07930	283.705	0.826261	0.126435	6.53508	6.35738e-11	3.9312e-09	chromosome_1	+	21215700	21217158	Cytochrome P450 pseudogene
tetur03g02730	0.464633	0.825275	1.35544	0.608863	0.542615		chromosome_1	-	19919245	19919915	Hypothetical protein
tetur04g03350	11.8627	0.825039	0.277923	2.96859	0.00299173	0.0278809	chromosome_2	+	9319210	9319465	Hypothetical protein
tetur26g00950	11.5575	0.824686	0.288056	2.86293	0.0041974	0.0356924	chromosome_1	+	1406556	1407755	PREDICTED: similar to BTB
tetur01g92310	6.4947	0.824201	0.331453	2.48663	0.012896	0.0793465	chromosome_2	-	12952170	12952507	hypothetical protein
tetur02g00270	3.10656	0.823521	0.529474	1.55536	0.119861	0.332853	chromosome_2	+	21454373	21455105	Hypothetical protein
tetur95g00060	240.605	0.82335	0.353383	2.32991	0.019811	0.107052	scaffold_95	+	15769	23994	PREDICTED: similar to ECM 18
tetur12g03200	8.19671	0.822778	0.359497	2.28869	0.0220972	0.115316	chromosome_1	-	26657742	26659163	26S protease regulatory subunit 4
tetur17g01370	40.1397	0.820853	0.16204	5.06573	4.06828e-07	1.41471e-05	chromosome_2	-	6930250	6931693	Hypothetical protein
tetur32g00540	0.65961	0.820454	0.988775	0.829768	0.40667		chromosome_3	+	11319765	11321166	Hypothetical protein
tetur08g06950	97.7832	0.820354	0.10601	7.73843	1.0065e-14	8.50005e-13	chromosome_1	-	21620401	21622437	Nuclear hormone receptor; ligand-binding NR96_like
tetur25g00640	15.7366	0.820323	0.288544	2.84297	0.00446953	0.0372517	chromosome_2	-	28432717	28433342	Hypothetical protein
tetur19g01460	1.05179	0.819047	0.877685	0.933189	0.350722	0.608657	chromosome_2	+	17428715	17429041	CRAL-TRIO lipid binding domain
tetur04g08760	293.795	0.817549	0.163196	5.0096	5.45422e-07	1.8488e-05	chromosome_2	+	11533014	11540255	scavenger receptor activity
tetur02g15535	1.14064	0.816423	0.84926	0.961335	0.336384	0.595489	chromosome_2	-	19105131	19106659	hypothetical protein
tetur09g07580	102.845	0.814157	0.357118	2.2798	0.0226196	0.117173	chromosome_3	-	17767422	17767850	hypothetical protein
tetur03g04530	2.04323	0.813414	0.724927	1.12206	0.261836	0.523878	chromosome_1	+	19008673	19010294	Hypothetical protein
tetur02g13180	2.24842	0.813125	0.613219	1.326	0.184841	0.431077	chromosome_3	+	3738736	3739408	Hypothetical protein
tetur06g01600	0.282424	0.812712	1.61415	0.503493	0.614618		chromosome_1	+	11142989	11144464	GATA transcription factor
tetur03g91525	0.165927	0.812236	2.33335	0.348099	0.727766		chromosome_1	-	17345759	17346122	hypothetical protein
tetur03g05800	243.311	0.811948	0.218143	3.72209	0.000197583	0.00320888	chromosome_1	+	18103659	18154034	High mobility group box domain
tetur131g00050	0.175069	0.811832	2.30929	0.351551	0.725175		scaffold_131	+	9750	11282	Chemosensory Receptor; Gustatory receptor family
tetur11g02500	0.280366	0.81164	1.1479	0.707064	0.479527		chromosome_3	+	14327315	14329541	intersectin 1 isoform ITSN-l
tetur04g02570	0.927211	0.811504	0.818061	0.991985	0.321205	0.583252	chromosome_2	+	8948588	8950075	Chemosensory Receptor; Gustatory receptor family
tetur15g03380	0.224693	0.809977	2.20774	0.366881	0.713708		chromosome_1	+	9168513	9169132	Hypothetical protein
tetur09g07730	0.24777	0.809084	2.1634	0.373988	0.708413		chromosome_3	-	17158852	17161167	hypothetical cell surface protein
tetur662g00010	6.49247	0.807201	0.351242	2.29813	0.0215542	0.113687	scaffold_662	+	640	1206	Hypothetical protein
tetur01g04500	1.19225	0.806502	0.832012	0.969339	0.332376	0.592853	chromosome_2	-	13961924	13962402	Conserved hypothetical protein CHP02464
tetur06g04380	80.785	0.805732	0.198018	4.06898	4.72198e-05	0.000957285	chromosome_1	-	12542375	12543444	Hypothetical protein
tetur11g02990	0.690033	0.805093	1.17746	0.683755	0.49413	0.73073	chromosome_3	-	14468072	14469980	Hypothetical protein
tetur06g04640	4.87873	0.803815	0.346348	2.32083	0.020296	0.108719	chromosome_1	+	12677590	12678252	Hypothetical protein
tetur20g02790	1.88354	0.803427	0.573274	1.40147	0.161073	0.398945	chromosome_3	+	7010640	7011052	Hypothetical protein
tetur15g03950	1.17156	0.803172	0.974188	0.824453	0.409682	0.662378	chromosome_1	+	9412776	9413655	UBA-like
tetur09g00516	0.18934	0.802289	1.89581	0.42319	0.672157		chromosome_3	-	17131250	17132350	hypothetical cell surface protein - partial
tetur03g02680	29.3162	0.801452	0.356711	2.24678	0.024654	0.124328	chromosome_1	+	19940454	19942143	PREDICTED: similar to adenylate cyclase MFS_arthro10032
tetur13g04310	1.96674	0.801263	0.537562	1.49055	0.13608	0.358565	chromosome_3	-	21622731	21624266	unnamed protein product
tetur11g03000	0.621907	0.801004	1.07084	0.748012	0.454453		chromosome_3	-	14470539	14472272	Hypothetical protein
tetur19g92437	0.224086	0.800893	1.85219	0.432402	0.665449		chromosome_2	-	16896638	16896892	hypothetical protein
tetur02g92497	0.233663	0.80051	1.84075	0.434881	0.663649		chromosome_2	-	19629724	19629891	hypothetical protein
tetur03g03170	33.9379	0.800204	0.336893	2.37525	0.0175373	0.0988873	chromosome_1	+	19731930	19732544	PREDICTED: similar to Brg1
tetur10g04430	17.9142	0.800051	0.290495	2.7541	0.00588545	0.0453658	chromosome_2	+	3381139	3382513	Serine protease
tetur19g00420	5271.61	0.799343	0.0725286	11.0211	3.02421e-28	8.27681e-26	chromosome_2	-	17002912	17003988	Ganglioside GM2 activator
tetur07g91864	0.120827	0.79925	2.09293	0.38188	0.70255		chromosome_1	-	31007675	31008269	hypothetical protein
tetur57g00020	1.00512	0.799227	0.775588	1.03048	0.302786	0.564456	scaffold_57	+	1873	3951	Hypothetical protein
tetur05g07980	13.3517	0.798642	0.210768	3.7892	0.000151136	0.00257628	chromosome_2	+	27397556	27398951	Hypothetical protein
tetur04g04540	5199.91	0.798184	0.171735	4.64777	3.35544e-06	9.46376e-05	chromosome_2	-	9749544	9751484	Alpha/Beta hydrolase fold
tetur13g01470	152.991	0.797877	0.196847	4.05329	5.0502e-05	0.00101271	chromosome_3	+	20175782	20177035	Ulp1 protease family, C-terminal catalytic domain
tetur19g02290	2.24333	0.797084	0.519906	1.53313	0.125244	0.342183	chromosome_2	+	17830537	17831073	Serine protease; pseudogene
tetur16g01140	195.519	0.797038	0.220261	3.61861	0.000296193	0.00447134	chromosome_3	+	1531018	1532686	Hypothetical protein
tetur25g00060	0.483226	0.79657	1.24157	0.641584	0.521143		chromosome_2	-	28121778	28121939	Hypothetical protein
tetur30g01900	3.12767	0.796233	0.47984	1.65937	0.0970408	0.291557	chromosome_3	+	826905	828217	Hypothetical protein
tetur03g02890	357.561	0.795613	0.146172	5.44297	5.23991e-08	2.12703e-06	chromosome_1	+	19849916	19851630	PREDICTED: similar to adenylate cyclase MFS_arthro10032
tetur28g00810	1.30627	0.794823	0.631163	1.2593	0.207922	0.459737	chromosome_2	-	302475	304437	Hypothetical protein
tetur08g01650	3.20442	0.793945	0.466989	1.70014	0.0891052	0.275672	chromosome_1	+	5215120	5215908	Winged helix-turn-helix DNA-binding domain
tetur18g02510	66.9948	0.793577	0.120377	6.59243	4.32686e-11	2.74449e-09	chromosome_2	+	5218124	5219049	Hypothetical protein
tetur05g06630	2.24646	0.792923	0.579616	1.36801	0.171307	0.413618	chromosome_2	-	26851598	26853693	Cytochrome P450 - CYP389C6
tetur08g06740	0.211273	0.792216	2.31489	0.342226	0.732181		chromosome_1	-	21687523	21687863	Cathepsin B-like
tetur03g01020	2.34823	0.792126	0.507361	1.56127	0.118461	0.329892	chromosome_1	+	20860769	20861440	Hypothetical protein
tetur07g06820	0.280063	0.792062	1.23389	0.641922	0.520924		chromosome_1	-	29451616	29451786	Hypothetical protein
tetur02g90678	0.223113	0.791624	1.90186	0.416236	0.677237		chromosome_3	+	5098176	5098451	hypothetical protein
tetur16g03670	213.184	0.791577	0.468141	1.69089	0.090857	0.279728	chromosome_3	-	2850508	2851904	Legumain
tetur33g00110	0.483058	0.790403	0.941896	0.839161	0.401379		chromosome_3	+	10523859	10525381	Chemosensory Receptor; Gustatory receptor family
tetur01g11700	2.50609	0.790388	0.533828	1.48061	0.138712	0.363252	chromosome_1	-	2794806	2795580	Hypothetical protein
tetur12g01810	268.7	0.789815	0.122343	6.45573	1.07696e-10	6.47011e-09	chromosome_1	-	26039890	26041951	Cathepsin L
tetur21g01420	302.887	0.789469	0.329515	2.39586	0.0165816	0.0947274	chromosome_1	-	6858309	6859346	Hypothetical protein
tetur24g01430	2.29005	0.789365	0.604606	1.30559	0.191693	0.439708	chromosome_2	-	8294566	8296335	Hypothetical protein
tetur12g03170	0.450857	0.788804	1.13068	0.697638	0.485404		chromosome_1	-	26651279	26652661	26S protease regulatory subunit 4
tetur03g06730	0.449097	0.788778	1.0433	0.756043	0.449623		chromosome_1	-	17712757	17713314	Armadillo-type fold
tetur02g06970	0.688474	0.788778	0.869407	0.90726	0.36427		chromosome_3	-	6537523	6538800	Putative amiloride-sensitive sodium channel
tetur10g02270	1.12079	0.788365	0.835934	0.943094	0.345633	0.604081	chromosome_2	-	2514503	2515261	gamma-aminobutyric acid
tetur09g92900	1.33442	0.787756	0.683287	1.15289	0.248955	0.509118	chromosome_3	-	18194061	18194579	hypothetical protein
tetur16g03590	22.8976	0.787225	0.415856	1.89302	0.0583549	0.213261	chromosome_3	-	2817047	2818932	Hypothetical protein
tetur05g08970	33.0581	0.786944	0.243399	3.23314	0.00122436	0.0139406	chromosome_2	+	27930695	27931173	Hypothetical protein
tetur11g00920	63.5044	0.786707	0.12682	6.20335	5.52738e-10	3.00328e-08	chromosome_3	-	13721868	13725077	Limkain b1
tetur18g02200	27.3536	0.784935	0.198333	3.95767	7.56843e-05	0.00144678	chromosome_2	-	5077558	5078369	Hypothetical protein
tetur271g00010	0.211562	0.784781	2.22412	0.35285	0.724201		scaffold_271	-	1424	2242	Hypothetical protein
tetur28g00020	106.275	0.783594	0.234864	3.33637	0.000848792	0.0103844	chromosome_2	-	6351	13611	Low-density lipoprotein (LDL) receptor class A repeat
tetur01g03350	1.90769	0.783537	0.618357	1.26713	0.20511	0.456571	chromosome_2	+	13328346	13328961	Hypothetical protein
tetur18g02880	110.426	0.783425	0.0907978	8.62823	6.23074e-18	7.42614e-16	chromosome_2	-	5481284	5487995	kyphoscoliosis; putative
tetur12g02570	0.419355	0.783044	1.03628	0.755631	0.44987		chromosome_1	-	26395264	26396659	C2H2- zinc finger protein family
tetur04g02350	68.8014	0.782537	0.143589	5.44985	5.04135e-08	2.05251e-06	chromosome_3	+	13105609	13107152	UDP-glycosyltransferase UGT203A2
tetur11g04690	0.856984	0.781503	0.821249	0.951602	0.341299	0.600483	chromosome_3	-	15182541	15184159	Kelch-type beta propeller
tetur01g01310	0.151391	0.780985	1.96438	0.397573	0.690945		chromosome_2	+	12452093	12454797	Endonuclease/exonuclease/phosphatase
tetur16g90564	166.373	0.780528	0.149065	5.23616	1.63951e-07	6.05758e-06	chromosome_3	-	1514914	1518004	hypothetical protein
tetur17g02200	3.27492	0.779979	0.448537	1.73894	0.0820451	0.261889	chromosome_2	-	6656729	6657182	Hypothetical protein
tetur05g05160	24.0842	0.779617	0.16445	4.74076	2.12915e-06	6.26828e-05	chromosome_2	+	26300516	26300843	Hypothetical protein
tetur03g03330	0.0546072	0.779571	3.01177	0.258842	0.795757		chromosome_1	+	19679624	19680525	nck-associated protein 1
tetur21g00190	0.0546072	0.779571	3.01177	0.258842	0.795757		chromosome_1	-	7416701	7417295	selenocysteine-specific elongation factor
tetur05g92636	0.0546072	0.779571	3.01177	0.258842	0.795757		chromosome_2	-	25007547	25008055	hypothetical protein
tetur291g00010	0.0546072	0.779571	3.01177	0.258842	0.795757		scaffold_291	-	2850	4811	Zinc finger; FYVE/PHD-type
tetur09g04670	0.0546072	0.779571	3.01177	0.258842	0.795757		chromosome_3	+	17015039	17017009	Hypothetical Cell Surface Protein
tetur17g03955	0.0546072	0.779571	3.01177	0.258842	0.795757		chromosome_2	-	6566177	6566573
tetur09g04720	712.905	0.779062	0.439602	1.7722	0.0763614	0.250467	chromosome_3	-	16983422	16984448	Apolipoprotein D precursor lipocalins
tetur25g02132	0.207443	0.778998	1.86198	0.418371	0.675676		chromosome_2	+	29064495	29064754	hypothetical protein
tetur18g03791	0.3015	0.777578	1.51603	0.512905	0.608017		chromosome_2	-	5737734	5738891	Chemosensory Receptor; Gustatory receptor family
tetur02g07300	17.763	0.776632	0.228935	3.39238	0.000692887	0.00885062	chromosome_3	-	6409452	6409543	Hypothetical protein
tetur41g00540	0.254403	0.776388	1.64918	0.470773	0.637803		chromosome_1	-	111411	111575	Hypothetical protein
tetur04g02980	13.9719	0.776243	0.380597	2.03954	0.0413958	0.172675	chromosome_2	-	9202235	9202844	Hypothetical protein
tetur03g10123	0.283425	0.776051	1.13939	0.681111	0.495801		chromosome_1	-	19473668	19474029	hypothetical protein
tetur03g07930	1640.26	0.775988	0.367564	2.11116	0.0347582	0.154751	chromosome_1	-	16802300	16803764	Cathepsin B
tetur21g03210	0.251635	0.775914	1.85045	0.41931	0.67499		chromosome_1	+	6022775	6023836	Cutoff-like protein
tetur04g04720	0.549618	0.775126	1.03429	0.749425	0.453601		chromosome_2	+	9844690	9847766	Hypothetical protein
tetur238g00020	39.7077	0.774781	0.330755	2.34246	0.0191571	0.104667	scaffold_238	+	4682	6150	Fibroin
tetur10g00300	9.18085	0.774603	0.35612	2.17512	0.0296214	0.140123	chromosome_2	+	1205812	1206373	Hypothetical protein
tetur26g02730	1068.57	0.774163	0.0933278	8.2951	1.08497e-16	1.14534e-14	chromosome_1	+	2095688	2098865	PAN/Apple domain
tetur09g06789	1.47892	0.773911	0.709738	1.09042	0.275529	0.537823	chromosome_3	-	17598191	17599524	Chemosensory Receptor; Gustatory receptor family
tetur01g07460	0.565721	0.773567	0.961944	0.804171	0.421298		chromosome_2	-	15266893	15268278	Hypothetical protein
tetur10g04150	221.269	0.773566	0.184118	4.20146	2.65199e-05	0.000574689	chromosome_2	+	3286072	3287275	lipoprotein
tetur18g03380	3517.88	0.772467	0.147752	5.22813	1.71235e-07	6.29523e-06	chromosome_2	-	5713069	5713698	large subunit ribosomal protein 23
tetur01g06800	0.411489	0.772324	1.71667	0.449897	0.652785		chromosome_2	+	15042684	15043612	Serine protease
tetur30g01430	17534.1	0.772165	0.0746417	10.345	4.41121e-25	1.01865e-22	chromosome_3	-	662041	663151	apolipoprotein D precursor lipocalins
tetur19g02310	3.08886	0.771298	0.457341	1.68648	0.0917026	0.281266	chromosome_2	+	17835155	17837474	AGAP010431-PA
tetur04g05540	183.68	0.770908	0.16961	4.54517	5.48902e-06	0.000144603	chromosome_2	+	10182231	10190457	ABC-transporter; class C TuABCC-13
tetur09g01170	4.65887	0.770705	0.469679	1.64092	0.100814	0.29763	chromosome_3	+	18934443	18935453	Sterol-sensing 5TM box
tetur01g06480	6.85603	0.770703	0.29803	2.58599	0.00970987	0.0646989	chromosome_2	+	14878419	14880010	DMRT/protein doublesex/protein male abnormal 3
tetur77g90074	1.17963	0.770637	0.74863	1.0294	0.303293	0.564886	scaffold_77	+	9175	9523	hypothetical protein
tetur18g92090	1.106	0.770525	0.711261	1.08332	0.278665	0.540898	chromosome_2	+	5029080	5029262	hypothetical protein
tetur30g90978	0.757008	0.770341	0.929124	0.829104	0.407045	0.659942	chromosome_3	-	60423	60624	hypothetical protein
tetur03g01050	0.651729	0.770137	1.045	0.736972	0.46114		chromosome_1	+	20857043	20857426	Hypothetical protein
tetur07g07390	357.063	0.769952	0.0778858	9.88566	4.80418e-23	9.59473e-21	chromosome_1	-	29262459	29263238	Hypothetical protein
tetur43g90783	9.40179	0.769904	0.274361	2.80617	0.00501339	0.0403776	chromosome_3	-	8358634	8358795	hypothetical protein
tetur03g02740	2106.65	0.769704	0.0973433	7.90711	2.63433e-15	2.41819e-13	chromosome_1	+	19916889	19918683	PREDICTED: similar to adenylate cyclase MFS_arthro10032
tetur08g91670	3.33811	0.769514	0.401468	1.91675	0.0552694	0.205784	chromosome_1	-	23423406	23423675	hypothetical protein
tetur08g02380	13.6893	0.769234	0.293681	2.61928	0.00881152	0.0605982	chromosome_1	+	23762434	23763053	Hypothetical protein
tetur32g01020	230.24	0.769024	0.229121	3.35642	0.000789593	0.00978156	chromosome_3	-	11159348	11159851	Conserved hypothetical protein CHP02464
tetur26g02420	0.686903	0.768534	0.831614	0.924147	0.35541		chromosome_1	-	1966916	1968539	Hypothetical protein
tetur09g92898	0.143681	0.767521	2.40029	0.319762	0.749149		chromosome_3	+	18066562	18067058	hypothetical protein
tetur11g02320	5.7318	0.767516	0.325668	2.35674	0.0184361	0.10247	chromosome_3	-	14208924	14209082	Hypothetical protein
tetur02g10370	1417.52	0.76747	0.194974	3.93627	8.27566e-05	0.00156594	chromosome_3	-	5036979	5038362	Double-stranded RNA binding
tetur05g04550	15.0115	0.766782	0.307088	2.49695	0.0125268	0.0776894	chromosome_2	-	26094519	26095688	Legumain
tetur06g03010	1109.15	0.766341	0.76896	0.996594	0.318962	0.581321	chromosome_1	+	11938391	11939010	PLAT/LH2 domain PLATs
tetur07g06710	253.82	0.765047	0.159703	4.79044	1.66416e-06	5.02956e-05	chromosome_1	-	29482473	29484354	PREDICTED: sodium-dependent glucose transporter 1-like; partial
tetur04g06770	192.255	0.764122	0.198397	3.85147	0.000117411	0.00208811	chromosome_2	-	10600129	10601819	Carboxyl/cholinesterase TuCCE25
tetur26g01430	61.0944	0.764074	0.199995	3.82047	0.000133195	0.00231315	chromosome_1	+	1568483	1570661	Hypothetical protein
tetur49g00040	34.0803	0.762491	0.32538	2.34338	0.0191097	0.104667	scaffold_49	-	8917	12154	DNA repair protein xp-c / rad4
tetur11g05010	30.2621	0.762157	0.744614	1.02356	0.306043	0.567149	chromosome_3	-	15325475	15326757	Hypothetical protein
tetur17g01650	103.522	0.762044	0.368772	2.06644	0.0387874	0.165676	chromosome_2	+	6789107	6793255	PREDICTED: myeloid/lymphoid or mixed-lineage leukemia 2
tetur17g01770	14.0916	0.762006	0.213187	3.57435	0.000351097	0.00510715	chromosome_2	-	6762396	6762959	Hypothetical protein
tetur06g04280	0.540102	0.761957	1.04935	0.726126	0.467761		chromosome_1	-	12496375	12497919	PREDICTED: similar to lactation elevated 1
tetur10g00250	2.22479	0.761936	0.55772	1.36616	0.171888	0.414342	chromosome_2	+	1154898	1155234	Hypothetical protein
tetur01g03610	9.99104	0.761847	0.241017	3.16097	0.00157247	0.0169138	chromosome_2	+	13455344	13455616	Hypothetical protein
tetur03g09810	0.576506	0.761838	1.04402	0.729715	0.465564		chromosome_1	-	15987195	15987586	Hypothetical protein
tetur06g02360	432.295	0.760944	0.14136	5.38301	7.32495e-08	2.84135e-06	chromosome_1	-	11609737	11611050	Diacylglycerol/phorbol-ester binding
tetur16g03680	67.6612	0.760437	0.514029	1.47937	0.139042	0.363693	chromosome_3	+	2853822	2855177	Cathepsin L
tetur02g15227	0.156413	0.759883	1.96027	0.387642	0.698281		chromosome_3	-	6603536	6604648	Chemosensory Receptor; Gustatory receptor family
tetur04g02750	5.73355	0.759557	0.643214	1.18088	0.237652	0.496011	chromosome_2	-	9067227	9067613	Hypothetical Single-pass membrane protein
tetur599g00010	227.628	0.759001	0.165841	4.57669	4.72387e-06	0.000127398	scaffold_599	-	504	2774	beta-tubulin
tetur09g02490	22.5941	0.757801	0.195365	3.87891	0.000104927	0.00190272	chromosome_3	+	18212020	18213065	PREDICTED: similar to CG3825 CG3825-PA
tetur34g00410	0.236862	0.757532	1.80633	0.419377	0.674941		chromosome_1	+	28798900	28800118	Chemosensory Receptor; Gustatory receptor family
tetur14g02510	0.812676	0.756808	0.830827	0.91091	0.362343	0.620805	chromosome_3	+	23069027	23069876	Msx protein
tetur08g06550	810.638	0.756706	0.0754664	10.0271	1.15917e-23	2.44734e-21	chromosome_1	+	21771187	21774589	PREDICTED: similar to Bifunctional 3-phosphoadenosine 5-phosphosulfate synthethase 1
tetur26g00810	599.293	0.756389	0.234899	3.22006	0.00128162	0.0143929	chromosome_1	+	1380533	1382014	queuine tRNA-ribosyltransferase
tetur16g01480	0.510874	0.75483	1.0065	0.749959	0.45328		chromosome_3	+	1693809	1698445	PREDICTED: sodium-dependent neutral amino acid transporter B
tetur01g04520	0.124493	0.754769	3.00989	0.250763	0.801998		chromosome_2	-	13963707	13963892	Hypothetical protein
tetur17g01730	4.64108	0.754072	0.434815	1.73424	0.0828762	0.263347	chromosome_2	-	6773151	6774113	Hypothetical protein
tetur01g91102	0.138092	0.754045	2.45347	0.307337	0.758586		chromosome_1	-	2233543	2233884	hypothetical protein
tetur18g03320	6.61057	0.753106	0.338198	2.22682	0.0259594	0.128698	chromosome_2	+	5687853	5688224	Hypothetical protein
tetur01g09200	0.120031	0.752991	2.5488	0.295429	0.767666		chromosome_2	-	16104242	16104747	Basic region leucine zipper
tetur06g06630	291.657	0.752542	0.4846	1.55291	0.120444	0.333966	chromosome_1	-	11698938	11699419	Cystatin
tetur16g02130	0.127778	0.751993	3.01186	0.249677	0.802837		chromosome_3	-	1993879	1994863	Hypothetical protein
tetur01g01550	0.127778	0.751993	3.01186	0.249677	0.802837		chromosome_2	+	12594772	12595361	Hypothetical protein
tetur12g01210	0.0534187	0.751993	3.01186	0.249677	0.802837		chromosome_1	+	25577128	25577469	C-factor
tetur17g92145	0.0756695	0.751993	3.01186	0.249677	0.802837		chromosome_2	-	7052293	7052918	hypothetical protein
tetur22g00840	0.0589203	0.751993	3.01186	0.249677	0.802837		chromosome_2	-	23712280	23712679	Hypothetical protein
tetur14g93010	0.0589203	0.751993	3.01186	0.249677	0.802837		chromosome_3	-	22651271	22651573	hypothetical protein
tetur07g06980	0.0589203	0.751993	3.01186	0.249677	0.802837		chromosome_1	-	29409398	29409649	Hypothetical protein
tetur22g01820	0.0534187	0.751993	3.01186	0.249677	0.802837		chromosome_2	-	23135179	23135879	Hypothetical protein
tetur08g04700	0.0589203	0.751993	3.01186	0.249677	0.802837		chromosome_1	-	22750985	22751137	Hypothetical protein
tetur05g92675	0.074342	0.751993	3.01186	0.249677	0.802837		chromosome_2	+	26687983	26688197	hypothetical protein
tetur03g07140	0.0534187	0.751993	3.01186	0.249677	0.802837		chromosome_1	-	17291606	17292196	Hypothetical protein
tetur03g07410	0.0534187	0.751993	3.01186	0.249677	0.802837		chromosome_1	+	17075466	17076418	Endonuclease/exonuclease/phosphatase
tetur09g92857	0.074342	0.751993	3.01186	0.249677	0.802837		chromosome_3	-	16746091	16746445	hypothetical protein
tetur05g92697	0.0589203	0.751993	3.01186	0.249677	0.802837		chromosome_2	+	28057543	28058528	hypothetical protein
tetur11g05820	0.13125	0.751993	3.01186	0.249677	0.802837		chromosome_3	-	15630279	15630445	Hypothetical protein
tetur12g91705	0.074342	0.751993	3.01186	0.249677	0.802837		chromosome_1	-	25163015	25163269	hypothetical protein
tetur55g00020	0.0756695	0.751993	3.01186	0.249677	0.802837		scaffold_55	+	8332	8914	ABC-transporter; putative;
tetur03g08960	0.117706	0.751993	3.01186	0.249677	0.802837		chromosome_1	-	16384544	16386065	Chemosensory Receptor; Gustatory receptor family
tetur573g00010	0.0589203	0.751993	3.01186	0.249677	0.802837		scaffold_573	-	3110	3775	Hypothetical protein
tetur11g06380	0.117706	0.751993	3.01186	0.249677	0.802837		chromosome_3	+	13484662	13486167	Chemosensory Receptor; Gustatory receptor family
tetur01g02050	0.0589203	0.751993	3.01186	0.249677	0.802837		chromosome_2	-	12831081	12831225	Hypothetical protein
tetur08g03600	0.074342	0.751993	3.01186	0.249677	0.802837		chromosome_1	-	23223833	23224013	Hypothetical protein
tetur05g01690	0.13125	0.751993	3.01186	0.249677	0.802837		chromosome_2	+	24824204	24824605	Hypothetical protein
tetur35g00330	0.0756695	0.751993	3.01186	0.249677	0.802837		chromosome_1	-	27699517	27700506	Hypothetical protein
tetur09g01400	0.0534187	0.751993	3.01186	0.249677	0.802837		chromosome_3	-	18838638	18838767	Hypothetical protein
tetur28g02741	0.0638804	0.751993	3.01186	0.249677	0.802837		chromosome_2	+	442432	443599	BIR repeat
tetur09g07690	0.108167	0.751993	3.01186	0.249677	0.802837		chromosome_3	-	17223462	17225816	hypothetical cell surface protein
tetur77g00090	0.0883132	0.751993	3.01186	0.249677	0.802837		scaffold_77	-	39869	41888	Nucleic acid-binding; OB-fold
tetur02g00290	0.108167	0.751993	3.01186	0.249677	0.802837		chromosome_2	-	21437329	21453020	Protein-tyrosine phosphatase; receptor/non-receptor type
tetur50g00020	0.108167	0.751993	3.01186	0.249677	0.802837		scaffold_50	-	5947	10426	sidestep protein; putative
tetur24g02787	0.124478	0.751993	3.01186	0.249677	0.802837		chromosome_2	-	7776774	7778531	Chemosensory Receptor; Gustatory receptor family
tetur17g01800	0.096024	0.751993	3.01186	0.249677	0.802837		chromosome_2	+	6754767	6754976	Hypothetical protein
tetur108g00020	0.093349	0.751993	3.01186	0.249677	0.802837		scaffold_108	+	5468	7357	replication protein A 70 kDa DNA-binding subunit
tetur04g90888	0.100456	0.751993	3.01186	0.249677	0.802837		chromosome_3	+	12119805	12120121	hypothetical protein
tetur17g01960	0.0883132	0.751993	3.01186	0.249677	0.802837		chromosome_2	+	6729245	6729564	3-hydroxyisobutyrate dehydrogenase
tetur117g00050	0.115906	0.751993	3.01186	0.249677	0.802837		scaffold_117	-	8784	9833	Integrase, catalytic core
tetur09g04260	0.0950849	0.751993	3.01186	0.249677	0.802837		chromosome_3	+	17273994	17274918	Zinc finger; C2H2-type
tetur16g90574	0.0666312	0.751993	3.01186	0.249677	0.802837		chromosome_3	-	1875480	1875937	hypothetical protein
tetur10g01820	0.0638804	0.751993	3.01186	0.249677	0.802837		chromosome_2	-	2147665	2148315	3'5'-cyclic nucleotide phosphodiesterase, conserved site
tetur422g00010	0.0923341	0.751993	3.01186	0.249677	0.802837		scaffold_422	+	1418	2424	Hypothetical protein
tetur09g04510	0.0672949	0.751993	3.01186	0.249677	0.802837		chromosome_3	-	17094900	17095350	Hypothetical protein
tetur17g04050	0.0561695	0.751993	3.01186	0.249677	0.802837		chromosome_2	+	7686932	7688466	Chemosensory Receptor; Gustatory receptor family
tetur03g07980	0.103459	0.751993	3.01186	0.249677	0.802837		chromosome_1	-	16780736	16782165	PREDICTED: SUMO1/sentrin specific peptidase 1-like
tetur04g01350	0.102796	0.751993	3.01186	0.249677	0.802837		chromosome_3	+	12490922	12492479	Chemosensory Receptor; Gustatory receptor family
tetur11g90930	0.0855624	0.751993	3.01186	0.249677	0.802837		chromosome_3	+	13805561	13805893	hypothetical protein
tetur01g11970	0.0645441	0.751993	3.01186	0.249677	0.802837		chromosome_1	+	2919143	2919272	long-wavelength rhodopsin
tetur04g04450	0.0977051	0.751993	3.01186	0.249677	0.802837		chromosome_2	-	9723239	9723498	Hypothetical protein
tetur23g02140	0.0561695	0.751993	3.01186	0.249677	0.802837		chromosome_1	-	14575249	14575408	Hypothetical protein
tetur02g02740	0.0561695	0.751993	3.01186	0.249677	0.802837		chromosome_2	-	20237755	20238286	GPI mannosyltransferase 2
tetur24g02240	0.103459	0.751993	3.01186	0.249677	0.802837		chromosome_2	+	7984946	7985476	Hypothetical protein
tetur02g06730	0.0750057	0.751993	3.01186	0.249677	0.802837		chromosome_3	+	6610461	6611636	Chemosensory Receptor; Gustatory receptor family
tetur17g03460	0.102796	0.751993	3.01186	0.249677	0.802837		chromosome_2	+	6039653	6039913	Hypothetical protein
tetur20g90748	0.0561695	0.751993	3.01186	0.249677	0.802837		chromosome_3	-	7073198	7073524	hypothetical protein
tetur03g04540	0.0977051	0.751993	3.01186	0.249677	0.802837		chromosome_1	+	19004601	19005623	replication protein A 70 kDa DNA-binding subunit
tetur39g00370	0.0977051	0.751993	3.01186	0.249677	0.802837		chromosome_3	-	8655865	8656504	Hypothetical protein
tetur44g00090	0.129514	0.751961	2.99951	0.250695	0.80205		chromosome_3	+	11592825	11594284	Chemosensory Receptor; Gustatory receptor family
tetur10g05060	0.13662	0.751857	2.95994	0.254011	0.799487		chromosome_2	+	3646854	3647803	Pyridoxal phosphate-dependent transferase
tetur26g00900	0.142356	0.751774	2.92982	0.256594	0.797492		chromosome_1	-	1394645	1398762	Alpha/Beta hydrolase fold
tetur29g92550	0.142356	0.751774	2.92982	0.256594	0.797492		chromosome_2	+	21859497	21859705	hypothetical protein
tetur32g01920	0.142356	0.751774	2.92982	0.256594	0.797492		chromosome_3	-	10736465	10737639	Phosphatidylinositol-specific phospholipase
tetur03g00460	0.144359	0.751747	2.91993	0.257453	0.796829		chromosome_1	-	20997609	20998409	DEAH
tetur05g02390	0.1745	0.751373	2.79571	0.268759	0.788115		chromosome_2	+	25080938	25082022	Hypothetical transmembrane protein
tetur11g90976	0.179536	0.751318	2.77853	0.270401	0.786852		chromosome_3	-	15912004	15912288	hypothetical protein
tetur09g92877	0.186643	0.751241	2.75542	0.272641	0.785129		chromosome_3	-	17657234	17657531	hypothetical protein
tetur02g06600	0.186643	0.751241	2.75542	0.272641	0.785129		chromosome_2	-	18506219	18507202	Cystatin
tetur01g09180	2.56499	0.751073	0.561272	1.33816	0.180844	0.425701	chromosome_2	-	16092957	16094034	CCAAT/enhancer-binding protein gamma
tetur08g06410	181.496	0.750593	0.158581	4.7332	2.21012e-06	6.468e-05	chromosome_1	+	21833878	21836179	sialin
tetur16g02380	1133.27	0.750094	0.160765	4.66577	3.0746e-06	8.72159e-05	chromosome_3	+	2060506	2062178	Carboxyl/cholinesterase TuCCE40
tetur134g00020	0.373137	0.749777	1.36776	0.548177	0.58357		scaffold_134	+	1766	2053	hypothetical protein TcasGA2_TC012268
tetur02g14020	889.291	0.749395	0.115659	6.47935	9.212e-11	5.57968e-09	chromosome_3	-	3260655	3262209	Cytochrome P450 - CYP392A8
tetur05g09180	4.48966	0.74893	0.463208	1.61683	0.105915	0.307768	chromosome_2	+	28013911	28015570	Hypothetical protein
tetur27g00260	536.239	0.748428	0.0780897	9.58422	9.31619e-22	1.6998e-19	chromosome_1	+	24102214	24103334	alpha-tocopherol transfer protein-like
tetur09g02530	31.0034	0.748014	0.248494	3.01019	0.00261086	0.0251867	chromosome_3	-	18206332	18207905	3 hydroxysteroid dehydrogenase; putative SDRs
tetur19g01610	0.710997	0.74666	0.900249	0.829393	0.406882	0.659942	chromosome_2	-	17498105	17498661	multiple inositol polyphosphate phosphatase 1; pseudogene
tetur01g09210	1.92407	0.746638	0.557667	1.33886	0.180617	0.425663	chromosome_2	-	16112273	16113026	Basic region leucine zipper
tetur10g03820	24.5718	0.746545	0.199966	3.73336	0.000188944	0.00310611	chromosome_2	+	3197794	3198649	Hypothetical protein
tetur10g01130	15.9207	0.745785	0.203965	3.65643	0.000255749	0.00394071	chromosome_2	-	1770763	1772362	Hypothetical protein
tetur04g00610	1.50288	0.745635	0.653133	1.14163	0.253608	0.51498	chromosome_3	-	12077985	12078196	dolichyl-phosphate-mannose-protein mannosyltransferase family protein
tetur32g90860	13.9512	0.744814	0.346513	2.14946	0.0315982	0.146438	chromosome_3	-	11171670	11172184	hypothetical protein
tetur14g02380	0.196449	0.744706	1.87237	0.397735	0.690826		chromosome_3	-	22975962	22977036	Homeobox domain
tetur31g00670	0.351882	0.743505	1.41096	0.526949	0.598229		chromosome_3	-	9257176	9258005	apolipoprotein D precusor; probably a pseudogene
tetur09g07530	0.517054	0.742075	1.1816	0.628028	0.529986		chromosome_3	-	18218636	18218845	hypothetical protein
tetur19g01180	6.33537	0.741306	0.288565	2.56893	0.0102012	0.0672098	chromosome_2	+	17341818	17343036	Chemosensory Receptor; Gustatory receptor family
tetur01g15380	9.6186	0.740909	0.30755	2.40907	0.0159933	0.0922942	chromosome_1	+	4523091	4523356	Hypothetical protein
tetur10g03690	9.34428	0.740814	0.276537	2.6789	0.00738654	0.0535126	chromosome_2	+	3162573	3163394	pangolin
tetur03g01460	18.867	0.739507	0.305592	2.41991	0.0155242	0.0905413	chromosome_1	+	20743713	20744793	Hypothetical protein
tetur04g02680	17.2011	0.737988	0.276466	2.66936	0.00759961	0.0544952	chromosome_2	+	9025769	9027343	aquaporin; putative
tetur24g00220	216.644	0.737935	0.220811	3.34193	0.000831987	0.0102126	chromosome_2	+	8804202	8805023	Hypothetical protein
tetur01g09660	0.273616	0.737334	1.56228	0.471961	0.636955		chromosome_2	+	16331290	16331704	Major sperm protein
tetur01g17074	0.887588	0.735784	0.811473	0.906726	0.364552	0.623001	chromosome_2	+	13855116	13856761	Integrase, catalytic core
tetur01g92375	0.681721	0.735463	1.15134	0.63879	0.522959		chromosome_2	-	14904496	14904917	hypothetical protein
tetur05g04040	173.541	0.735457	0.148662	4.94718	7.52968e-07	2.49509e-05	chromosome_2	+	25882924	25883901	Hypothetical protein
tetur02g92535	0.343594	0.735259	1.24233	0.591839	0.553958		chromosome_2	+	21457266	21457561	hypothetical protein
tetur11g05480	17.0604	0.734914	0.320204	2.29514	0.0217248	0.114224	chromosome_3	-	15517355	15518126	Hypothetical protein NR96_like
tetur07g08189	0.575186	0.732944	0.974999	0.751739	0.452208		chromosome_1	-	31804548	31806422	Glucose-methanol-choline oxidoreductase, N-terminal
tetur08g00190	136.251	0.73238	0.109507	6.68797	2.26281e-11	1.51322e-09	chromosome_1	-	5898643	5900085	UDP-glycosyltransferase UGT201A5
tetur13g01220	0.888789	0.732129	0.870614	0.840935	0.400385	0.656346	chromosome_3	+	20087226	20088000	Hypothetical protein
tetur02g92521	2.5826	0.731807	0.624719	1.17142	0.241431	0.500647	chromosome_2	-	20544221	20544442	hypothetical protein
tetur06g01980	6.96047	0.731601	0.29787	2.45611	0.0140452	0.0842084	chromosome_1	-	11460067	11479278	Serine/threonine-protein kinase, active site
tetur34g00540	354.572	0.731497	0.191499	3.81985	0.000133535	0.00231633	chromosome_1	-	28677495	28679190	Ulp1 protease; putative
tetur01g11140	1.87878	0.730259	0.637322	1.14582	0.251868	0.51259	chromosome_1	+	2574522	2575330	Protein kinase-like domain
tetur02g12660	2.08774	0.730091	0.503692	1.44948	0.147204	0.376757	chromosome_3	+	4007059	4007411	Hypothetical protein
tetur05g03120	0.115886	0.728566	2.52337	0.288727	0.77279		chromosome_2	+	25352703	25354210	MAM
tetur20g02470	0.14556	0.728315	2.39879	0.303618	0.761419		chromosome_3	+	7255703	7256089	Hypothetical protein
tetur05g06950	50.725	0.728083	0.175681	4.14435	3.4078e-05	0.000717434	chromosome_2	-	26974528	26977504	spondin-1 precursor
tetur05g00610	0.879288	0.727765	0.949143	0.76676	0.443224	0.687947	chromosome_2	+	24408445	24409704	Putative amiloride-sensitive sodium channel
tetur24g01720	2.24924	0.727548	0.575222	1.26481	0.205938	0.457472	chromosome_2	-	8160443	8161258	Serine/threonine-protein kinase, active site
tetur46g00150	40.1876	0.727421	0.383106	1.89875	0.0575979	0.211488	scaffold_46	-	65954	67862	Cytochrome P450 - CYP385C4v2
tetur25g00260	2.17646	0.726527	0.514711	1.41152	0.15809	0.394532	chromosome_2	-	28252154	28253501	NAD kinase
tetur02g02790	1456.11	0.726013	0.194857	3.72587	0.000194642	0.00317506	chromosome_2	-	20216707	20221718	Niemann-Pick C1 protein
tetur01g00920	24.7939	0.725925	0.167291	4.3393	1.42938e-05	0.000337998	chromosome_2	-	12305955	12306378	Hypothetical protein
tetur37g00330	6.27265	0.725484	0.319407	2.27134	0.0231261	0.118839	chromosome_1	-	9677653	9679775	Carboxyl/cholinesterase TuCCE67
tetur04g03050	1508.18	0.724836	0.187225	3.87146	0.000108183	0.00194981	chromosome_2	-	9214671	9218364	PREDICTED: ADAM metallopeptidase with thrombospondin type 1 motif; 6
tetur04g04750	0.201939	0.724784	1.62769	0.445285	0.656114		chromosome_2	+	9848865	9849671	Hypothetical protein
tetur29g00940	220.783	0.724463	0.114971	6.30128	2.95206e-10	1.6845e-08	chromosome_2	+	22202489	22204605	Carboxyl/cholinesterase TuCCE50
tetur05g00060	62.4502	0.724256	0.248478	2.91476	0.00355957	0.0315389	chromosome_2	+	24062687	24064146	UDP-glycosyltransferase UGT204A2
tetur03g02260	13.3325	0.724127	0.265922	2.72308	0.0064676	0.0485448	chromosome_1	-	20272768	20273162	hypothetical protein BRAFLDRAFT_110042
tetur10g02020	0.607847	0.723594	1.05183	0.687937	0.491492		chromosome_2	+	2309052	2309789	Laminin; N-terminal
tetur05g92666	0.200648	0.723211	1.64543	0.439527	0.66028		chromosome_2	-	26095787	26096423	hypothetical protein
tetur02g09690	0.216921	0.722946	1.61995	0.446277	0.655397		chromosome_3	+	5455640	5456365	Orfan gene family B; member-1
tetur29g92563	7.25118	0.722784	0.326378	2.21456	0.0267904	0.13099	chromosome_2	+	22313009	22313455	hypothetical protein
tetur01g10990	4.33384	0.722153	0.487009	1.48283	0.138119	0.362504	chromosome_1	+	2511075	2511169	Hypothetical protein
tetur19g01380	0.542284	0.721968	0.951302	0.758926	0.447897		chromosome_2	-	17392954	17393512	slit homolog 1
tetur11g06460	462.121	0.720903	0.145753	4.94606	7.57325e-07	2.49833e-05	chromosome_3	+	14112080	14113759	UDP-glucuronosyl/UDP-glucosyltransferase UGT204C1
tetur05g00470	9.88538	0.720889	0.305482	2.35984	0.0182827	0.102039	chromosome_2	+	24342552	24342856	Hypothetical protein
tetur05g92620	7.41445	0.720867	0.322249	2.23699	0.0252872	0.126383	chromosome_2	-	24601853	24603779	hypothetical protein
tetur22g00750	784.902	0.720556	0.0930905	7.74038	9.91176e-15	8.41873e-13	chromosome_2	-	23752582	23756133	dopa decarboxylase
tetur57g00110	1.77828	0.720553	0.587493	1.22649	0.220016	0.474688	scaffold_57	+	25431	28202	Hypothetical protein
tetur03g09800	619.547	0.717569	0.13867	5.17467	2.28319e-07	8.2704e-06	chromosome_1	-	15991209	15996632	ABC-transporter; class C; TuABCC-10
tetur08g04870	22.547	0.716582	0.221097	3.24104	0.00119096	0.0136127	chromosome_1	+	22695984	22697742	PREDICTED: similar to adenylate cyclase MFS_arthro10032
tetur07g02660	0.249522	0.715315	1.38481	0.516545	0.605474		chromosome_1	-	31393957	31395761	Leucine-rich repeat domain, L domain-like
tetur16g03620	7.1693	0.715295	0.574095	1.24595	0.212782	0.465744	chromosome_3	-	2826412	2827829	Hypothetical protein
tetur01g13280	2033.06	0.715181	0.155465	4.60028	4.21918e-06	0.000115046	chromosome_1	-	3422990	3428787	Small Secreted Protein; family A
tetur04g03720	146.8	0.713654	0.149253	4.78152	1.73972e-06	5.20471e-05	chromosome_2	+	9469849	9471591	krueppel-like factor 2
tetur03g03520	2.77179	0.71329	0.496126	1.43772	0.150513	0.3826	chromosome_1	-	19530373	19530782	Hypothetical protein
tetur06g02260	0.398203	0.71306	1.27153	0.560788	0.574942		chromosome_1	-	11585778	11587060	Toll/interleukin-1 receptor homology (TIR) domain
tetur641g00010	31.6495	0.710877	0.359997	1.97468	0.048305	0.19012	scaffold_641	+	1602	2872	Leucine-rich repeat domain, L domain-like
tetur01g12840	1290.15	0.709812	0.483603	1.46776	0.14217	0.368426	chromosome_1	-	3285611	3286598	cuticle protein
tetur634g00010	0.213348	0.709643	1.89774	0.37394	0.708449		scaffold_634	-	1	990	Hypothetical protein
tetur28g92010	0.24202	0.708646	1.57307	0.450486	0.65236		chromosome_2	-	351378	351694	hypothetical protein
tetur16g01870	0.252637	0.708448	1.56544	0.452556	0.650868		chromosome_3	-	1874854	1875369	Hypothetical protein
tetur18g02430	6.67246	0.7075	0.536308	1.3192	0.187101	0.434091	chromosome_2	+	5181717	5182999	cuticle protein
tetur09g02480	2.52337	0.706645	0.500939	1.41064	0.158351	0.395049	chromosome_3	-	18217785	18218425	Cysteine/serine-rich nuclear protein, N-terminal domain
tetur02g09870	131.683	0.70644	0.101429	6.96486	3.28719e-12	2.32447e-10	chromosome_3	+	5419505	5421285	Carboxyl/cholinesterase TuCCE17
tetur128g00050	122.558	0.706163	0.195955	3.60369	0.000313729	0.00468817	scaffold_128	+	9659	11110	Leukocyte elastase inhibitor
tetur03g01180	1.02393	0.706034	0.749393	0.942141	0.34612	0.604647	chromosome_1	-	20820425	20821097	Complement control module
tetur01g13440	40.6982	0.70505	0.272669	2.58573	0.00971731	0.0647193	chromosome_1	-	3458366	3472987	Hypothetical protein
tetur26g01880	0.231547	0.704544	1.68452	0.418245	0.675768		chromosome_1	+	1736505	1737405	Hypothetical protein
tetur04g09587	0.451084	0.703756	1.32862	0.52969	0.596327		chromosome_2	+	11124101	11125210	Chemosensory Receptor; Gustatory receptor family
tetur21g00600	1667.06	0.703357	0.0765589	9.18714	4.03413e-20	6.30721e-18	chromosome_1	-	7234229	7236888	UTP--glucose-1-phosphate uridylyltransferase
tetur04g03500	68.5441	0.702089	0.180936	3.88031	0.000104323	0.0018941	chromosome_2	+	9380318	9380740	4-aminobutyrate aminotransferase; mitochondrial
tetur05g04940	0.320956	0.701835	1.35986	0.516108	0.605779		chromosome_2	+	26222557	26223408	Hypothetical protein
tetur08g05570	0.420171	0.701789	1.05266	0.666685	0.504974		chromosome_1	-	22347683	22347987	Hypothetical protein
tetur22g01770	0.661014	0.701737	0.978744	0.716977	0.473388		chromosome_2	+	23156162	23156403	Hypothetical protein
tetur20g00700	50.7396	0.701241	0.246586	2.84379	0.00445798	0.037205	chromosome_3	-	7997008	7998107	Hypothetical protein
tetur05g92595	0.365707	0.701033	1.33992	0.523191	0.600841		chromosome_2	+	24078125	24078451	hypothetical protein
tetur01g16250	9.67917	0.700751	0.282822	2.47771	0.0132229	0.0807638	chromosome_1	-	5120753	5121094	Hypothetical protein
tetur11g05470	49.0358	0.700505	0.273998	2.5566	0.01057	0.0690904	chromosome_3	-	15514335	15515231	Hypothetical protein NR96_like
tetur08g05000	1182.98	0.700359	0.125996	5.55859	2.71959e-08	1.15829e-06	chromosome_1	-	22547972	22555020	MAM
tetur20g90751	1.16001	0.700084	0.857207	0.816704	0.414098	0.665212	chromosome_3	-	7127816	7128034	hypothetical protein
tetur08g05460	0.635463	0.699878	0.91712	0.763126	0.445388		chromosome_1	-	22390707	22390945	Hypothetical protein
tetur14g00680	0.800631	0.699667	0.983502	0.711404	0.476834	0.71737	chromosome_3	+	22076689	22077030	aspartate aminotransferase
tetur18g00190	1.50231	0.698726	0.825562	0.846364	0.39735	0.654019	chromosome_2	+	4159071	4160183	hypothetical protein
tetur04g08840	10.755	0.698613	0.276157	2.52976	0.0114139	0.0729612	chromosome_2	-	11577972	11587776	Neuropeptide receptor linked to guanylate cyclase
tetur03g07460	344.395	0.697909	0.127001	5.49531	3.9002e-08	1.62369e-06	chromosome_1	+	17044578	17049874	ABC-transporter; class C; TuABCC-07
tetur09g00670	30.2083	0.696322	0.323426	2.15296	0.0313221	0.145432	chromosome_3	-	19287074	19288780	P-loop containing nucleoside triphosphate hydrolase
tetur33g00860	24.5751	0.696194	0.206051	3.37875	0.000728153	0.00920562	chromosome_3	+	10224021	10224544	Hypothetical protein
tetur06g03270	156.51	0.696087	0.132055	5.27118	1.35551e-07	5.08454e-06	chromosome_1	+	12026036	12027684	ectonucleotide pyrophosphatase/phosphodiesterase family member 4 precursor
tetur03g91510	2.80024	0.694155	0.422549	1.64278	0.100428	0.296965	chromosome_1	-	17141298	17141520	hypothetical protein
tetur09g07600	0.506218	0.693915	1.03588	0.669881	0.502934		chromosome_3	-	17170651	17172834	hypothetical cell surface gene
tetur09g06310	2.72275	0.693117	0.615894	1.12538	0.260427	0.522373	chromosome_3	+	16194167	16194631	Hypothetical protein
tetur02g13170	20.3647	0.691271	0.241773	2.85918	0.00424741	0.0359727	chromosome_3	+	3739904	3741874	Hypothetical protein
tetur05g05640	349.569	0.691206	0.345154	2.0026	0.0452202	0.182047	chromosome_2	-	26465139	26466257	Highly Expressed Secreted Protein Family
tetur12g00700	26.3996	0.690528	0.341223	2.02369	0.0430025	0.17639	chromosome_1	+	25412167	25413043	Small Secreted Protein; Family F
tetur01g12820	93.412	0.688595	0.467213	1.47383	0.140526	0.366293	chromosome_1	+	3277543	3278524	cuticle protein
tetur02g13890	869.451	0.688464	0.1581	4.35461	1.33306e-05	0.000318276	chromosome_3	-	3366514	3367047	Hypothetical protein
tetur23g01640	3439.02	0.687695	0.0775249	8.87064	7.27296e-19	9.59706e-17	chromosome_1	-	14781291	14782298	Flavin reductase
tetur17g03959	99.529	0.687525	0.103453	6.6458	3.01581e-11	1.95485e-09	chromosome_2	+	6392084	6392614
tetur04g00440	4.89694	0.687378	0.358486	1.91745	0.0551812	0.205629	chromosome_3	+	12008587	12009199	Hypothetical protein
tetur167g00020	0.41156	0.687294	1.39766	0.491747	0.622898		scaffold_167	-	3393	4571	Chemosensory Receptor; Gustatory receptor family
tetur21g00590	0.210739	0.687241	1.62958	0.421729	0.673223		chromosome_1	+	7237976	7238497	Hypothetical protein
tetur07g08117	0.151003	0.687039	1.96206	0.350162	0.726217		chromosome_1	-	30293601	30294706	Chemosensory Receptor; Gustatory receptor family
tetur21g01590	43.198	0.685434	0.321624	2.13116	0.0330758	0.150282	chromosome_1	-	6828173	6829744	lysosomal acid lipase/cholesteryl ester hydrolase
tetur03g00250	14.6117	0.685363	0.243524	2.81435	0.00488756	0.0397105	chromosome_1	-	21070974	21072247	Glycoside hydrolase; subgroup; catalytic core
tetur02g13950	137.302	0.684449	0.580635	1.17879	0.23848	0.497011	chromosome_3	+	3324744	3325181	Hypothetical protein
tetur19g02890	0.139532	0.682458	1.99489	0.342103	0.732273		chromosome_2	+	18243006	18244061	cuticle protein
tetur19g92447	0.134768	0.682458	2.01217	0.339165	0.734486		chromosome_2	-	17252220	17252369	hypothetical protein
tetur09g00040	0.109466	0.682457	2.10618	0.324026	0.745918		chromosome_3	-	19550195	19550572	Pyruvate kinase; C-terminal-like
tetur02g14330	306.732	0.68195	0.116848	5.83622	5.33984e-09	2.58746e-07	chromosome_3	+	3031905	3033729	Cytochrome P450 - CYP392A9v2
tetur06g00310	375.933	0.681806	0.14826	4.59873	4.25077e-06	0.000115695	chromosome_1	-	10326666	10331358	sodium-dependent phosphate transporter
tetur03g91623	88.7863	0.681744	0.124287	5.48526	4.12872e-08	1.69495e-06	chromosome_1	+	21026428	21027996	hypothetical protein
tetur03g04020	13.4944	0.681445	0.281647	2.4195	0.015542	0.0906096	chromosome_1	+	19225501	19234903	unnamed protein product
tetur06g06953	9.38577	0.680842	0.354454	1.92082	0.0547548	0.204556	chromosome_1	+	12636311	12637370	hypothetical protein
tetur04g05710	218.833	0.680729	0.111494	6.10553	1.02458e-09	5.42736e-08	chromosome_2	-	10239723	10244479	cuticular protein analogous to peritrophins 1-A
tetur06g02400	255.524	0.679915	0.109601	6.20353	5.52102e-10	3.00328e-08	chromosome_1	+	11622344	11623846	Cytochrome P450 - CYP392E2
tetur01g09500	1.2664	0.679877	0.862797	0.787992	0.430702	0.678391	chromosome_2	+	16266624	16266972	Hypothetical protein
tetur11g05710	2.56253	0.679091	0.453729	1.49669	0.134474	0.356082	chromosome_3	-	15587731	15588753	PREDICTED: UDP-Gal:betaGlcNAc beta 1;3-galactosyltransferase 1-like
tetur04g92218	0.133849	0.679084	2.96047	0.229384	0.818571		chromosome_2	-	9269086	9269262	hypothetical protein
tetur01g10460	0.133849	0.679084	2.96047	0.229384	0.818571		chromosome_1	-	2237455	2237577	pyridine nucleotide-disulfide oxidoreductase
tetur541g00010	0.133849	0.679084	2.96047	0.229384	0.818571		scaffold_541	+	1952	2922	Hypothetical protein
tetur06g01940	0.0553734	0.679036	3.01208	0.225438	0.821639		chromosome_1	+	11386636	11387405	protein kinase C substrate; 80 KD protein; heavy chain; putative
tetur31g01050	0.0891981	0.679036	3.01208	0.225438	0.821639		chromosome_3	-	9371783	9372165	Hypothetical protein
tetur05g00240	0.0553734	0.679036	3.01208	0.225438	0.821639		chromosome_2	+	24222575	24223309	Hypothetical protein
tetur01g16714	0.0820912	0.679036	3.01208	0.225438	0.821639		chromosome_1	-	2396750	2398063	Chemosensory Receptor; Gustatory receptor family
tetur04g92243	0.0476626	0.679036	3.01208	0.225438	0.821639		chromosome_2	+	10198032	10198498	hypothetical protein
tetur08g07210	0.0891981	0.679036	3.01208	0.225438	0.821639		chromosome_1	-	21491711	21491860	Hypothetical protein
tetur04g90889	0.0770554	0.679036	3.01208	0.225438	0.821639		chromosome_3	-	12146467	12147015	hypothetical protein
tetur07g03360	0.0553734	0.679036	3.01208	0.225438	0.821639		chromosome_1	-	31084329	31084778	Hypothetical protein
tetur31g01120	0.0476626	0.679036	3.01208	0.225438	0.821639		chromosome_3	-	9388277	9388555	Hypothetical protein
tetur09g07450	0.0560371	0.679036	3.01208	0.225438	0.821639		chromosome_3	-	17522366	17524528	Hypothetical Cell Surface Protein
tetur25g92708	0.0553734	0.679036	3.01208	0.225438	0.821639		chromosome_2	+	28537307	28538177	hypothetical protein
tetur17g03370	0.0476626	0.679036	3.01208	0.225438	0.821639		chromosome_2	+	6074345	6074833	gametocyte-specific factor 1
tetur04g92223	0.0449118	0.679036	3.01208	0.225438	0.821639		chromosome_2	+	9558295	9558523	hypothetical protein
tetur05g00140	0.0553734	0.679036	3.01208	0.225438	0.821639		chromosome_2	+	24134345	24134557	Hypothetical protein
tetur07g07560	0.0449118	0.679036	3.01208	0.225438	0.821639		chromosome_1	+	29204356	29204726	conserved hypothetical protein
tetur03g00960	0.0553734	0.679036	3.01208	0.225438	0.821639		chromosome_1	-	20874321	20875413	Cytochrome P450 - fragment
tetur124g00010	0.0770554	0.679036	3.01208	0.225438	0.821639		scaffold_124	-	2002	3021	polymerase
tetur32g00950	0.0560371	0.679036	3.01208	0.225438	0.821639		chromosome_3	-	11173993	11174769	Hypothetical protein
tetur02g12750	0.0449118	0.679036	3.01208	0.225438	0.821639		chromosome_3	-	3926812	3927222	Homeodomain-like
tetur24g02480	0.0770554	0.679036	3.01208	0.225438	0.821639		chromosome_2	+	7867139	7867399	Hypothetical protein
tetur03g91564	0.0449118	0.679036	3.01208	0.225438	0.821639		chromosome_1	+	19054834	19056047	hypothetical protein
tetur35g01640	0.0969371	0.679036	3.01208	0.225438	0.821639		chromosome_1	+	28052933	28054259	Peptidase S1A, chymotrypsin-type
tetur18g03761	0.0891981	0.679036	3.01208	0.225438	0.821639		chromosome_2	-	5775953	5777105	Chemosensory Receptor; Gustatory receptor family
tetur15g03350	0.216124	0.678157	1.60878	0.421534	0.673365		chromosome_1	-	9148659	9149144	Hypothetical protein
tetur21g01040	4.0309	0.678136	0.523375	1.2957	0.195079	0.444028	chromosome_1	-	6986306	6986743	Hypothetical protein
tetur21g02970	1.88946	0.67776	0.532289	1.27329	0.202914	0.453643	chromosome_1	+	6105328	6106383	Hypothetical protein
tetur09g06380	8.80757	0.677694	0.344273	1.96848	0.0490127	0.192189	chromosome_3	+	16154605	16167350	Rap guanine nucleotide exchange factor 4
tetur05g07010	69.1598	0.677321	0.184671	3.66771	0.000244735	0.00381533	chromosome_2	-	27003488	27005085	Hypothetical protein
tetur03g03550	3.95218	0.676977	0.401754	1.68505	0.0919785	0.281767	chromosome_1	-	19495703	19496176	Hypothetical protein
tetur04g07200	5.7577	0.676285	0.422381	1.60112	0.10935	0.313011	chromosome_2	-	10757424	10758093	Hypothetical protein
tetur24g00530	556.547	0.676171	0.0625887	10.8034	3.31682e-27	8.45161e-25	chromosome_2	-	8684173	8686088	chitobiosyldiphosphodolichol beta-mannosyltransferase
tetur20g01800	0.672097	0.675906	0.859619	0.786286	0.4317		chromosome_3	-	7541793	7543166	Na+ channel, amiloride-sensitive
tetur01g91144	2.65373	0.675493	0.450537	1.49931	0.133794	0.355063	chromosome_1	+	3343625	3343825	hypothetical protein
tetur05g01120	2.06459	0.67548	0.644095	1.04873	0.294304	0.556703	chromosome_2	-	24598668	24599152	Hypothetical protein
tetur03g00470	16.0095	0.674994	0.216325	3.12028	0.00180678	0.0187517	chromosome_1	+	20996550	20997532	brachyenteron; T-related protein
tetur02g10510	2006.05	0.674159	0.106123	6.35262	2.11673e-10	1.23649e-08	chromosome_3	+	4981111	4982535	serine carboxypeptidase; putative
tetur25g01040	5.68009	0.673971	0.333664	2.01991	0.0433928	0.1774	chromosome_2	-	28598647	28599419	Hypothetical protein
tetur09g04740	19.5232	0.67373	0.210295	3.20374	0.00135654	0.0149982	chromosome_3	+	16980544	16980847	Hypothetical protein
tetur05g00070	8.76065	0.67303	0.438588	1.53454	0.124897	0.341531	chromosome_2	+	24065499	24067006	UDP-glycosyltransferase UGT204A3
tetur09g05890	3.37826	0.671587	0.455681	1.47381	0.140533	0.366293	chromosome_3	+	16333444	16335632	Hypothetical protein
tetur15g02650	0.851458	0.671024	0.741078	0.90547	0.365216	0.62392	chromosome_1	+	8817698	8818630	Homeobox domain
tetur34g00360	6.06814	0.670836	0.320101	2.0957	0.0361085	0.158212	chromosome_1	+	28813959	28816582	Leucine-rich repeat domain, L domain-like
tetur21g02990	0.221405	0.669156	1.60139	0.41786	0.676049		chromosome_1	+	6100696	6101763	GD15720
tetur15g04010	0.276684	0.668503	1.68489	0.396765	0.691541		chromosome_1	+	9433880	9434896	hypothetical protein BACCELL_01711
tetur31g01890	444.648	0.668017	0.43987	1.51867	0.128846	0.347419	chromosome_3	-	9724102	9725119	Hypothetical protein
tetur12g03840	589.673	0.666982	0.0784735	8.49945	1.90487e-17	2.13273e-15	chromosome_1	-	27112005	27113386	PREDICTED: similar to Y4C6B.2a
tetur20g90749	11.2419	0.665111	0.262649	2.53232	0.011331	0.0726196	chromosome_3	+	7089707	7089956	hypothetical protein
tetur05g09535	2.64061	0.664648	0.694887	0.956484	0.338828	0.597843	chromosome_2	-	25026241	25028288	Leucine-rich repeat domain, L domain-like
tetur09g04610	1110.86	0.664292	0.088381	7.51623	5.63794e-14	4.5782e-12	chromosome_3	-	17041374	17047664	ABC-transporter; class C; TuABCC-25
tetur15g02660	0.263367	0.664198	1.73617	0.382565	0.702042		chromosome_1	-	8821713	8822653	Homeobox domain
tetur03g04460	2248.43	0.663962	0.368955	1.79957	0.0719282	0.241487	chromosome_1	+	19026522	19027660	Fibronectin; type III-like fold
tetur09g00010	33.9838	0.663846	0.213282	3.11253	0.00185491	0.0191086	chromosome_3	-	19558577	19563112	kelch-like protein 20
tetur19g03320	17.6426	0.663472	0.227338	2.91844	0.0035179	0.0313015	chromosome_2	+	18464582	18467031	PREDICTED: similar to inorganic phosphate cotransporter; putative
tetur571g00010	60.8646	0.662918	0.135265	4.90087	9.54154e-07	3.03911e-05	scaffold_571	-	371	1557	Hypothetical protein
tetur11g03780	13.7804	0.662708	0.336165	1.97138	0.0486805	0.191225	chromosome_3	+	14818940	14822573	elongation of very long chain fatty acids protein 1
tetur25g00280	12.9504	0.661985	0.336924	1.96479	0.0494382	0.19309	chromosome_2	+	28262609	28264315	Reeler domain
tetur05g06040	35.6955	0.66166	0.312302	2.11865	0.0341198	0.152851	chromosome_2	+	26671413	26681825	Cation channel complex component UNC80, N-terminal
tetur20g03427	0.131706	0.66166	2.0243	0.326858	0.743775		chromosome_3	+	7313678	7315238	Homeobox domain
tetur31g01860	4.10086	0.661614	0.593123	1.11547	0.264647	0.52719	chromosome_3	+	9716412	9720473	Hypothetical protein
tetur20g01230	1748.97	0.661269	0.200299	3.30141	0.000961994	0.0115307	chromosome_3	-	7810521	7824858	vitellogenin
tetur08g01440	0.453693	0.660811	1.23813	0.533718	0.593537		chromosome_1	-	5298241	5299764	Chemosensory Receptor; Gustatory receptor family
tetur12g91738	0.767006	0.66004	0.806567	0.818333	0.413167	0.664388	chromosome_1	+	26439262	26439603	hypothetical protein
tetur05g00110	0.0936828	0.659733	3.01083	0.21912	0.826556		chromosome_2	+	24077316	24077631	Hypothetical protein
tetur01g12050	0.130967	0.659733	3.01083	0.21912	0.826556		chromosome_1	+	2942315	2942710	PREDICTED: similar to Splicing factor 3B subunit 2
tetur07g04410	581.351	0.659084	0.113679	5.79778	6.71992e-09	3.17296e-07	chromosome_1	-	30601933	30606358	ABC-transporter; class C; TuABCC-22
tetur46g00020	31.8711	0.657622	0.311294	2.11254	0.0346402	0.154387	scaffold_46	+	6035	7338	Hypothetical protein
tetur24g01070	9.31639	0.657566	0.550627	1.19421	0.232395	0.490822	chromosome_2	-	8509340	8510336	Hypothetical protein
tetur468g00030	163.428	0.656841	0.226878	2.89513	0.00379004	0.0330477	scaffold_468	+	1929	2463	SJCHGC06741 protein
tetur13g00990	896.146	0.656342	0.338607	1.93836	0.052579	0.199712	chromosome_3	+	19947627	19949279	Orphan secreted protein; possibly fibroin
tetur15g02990	0.408771	0.656032	1.1373	0.576831	0.564054		chromosome_1	+	8952862	8954103	Hypothetical protein
tetur08g04210	6.31485	0.654859	0.365746	1.79048	0.0733774	0.244173	chromosome_1	-	23021978	23022934	Hypothetical protein
tetur12g01270	10.4785	0.654349	0.327357	1.99889	0.0456206	0.183136	chromosome_1	+	25604994	25605303	Hypothetical protein
tetur15g00840	3.02137	0.654257	0.522752	1.25156	0.21073	0.463295	chromosome_1	+	7944400	7946481	Hypothetical protein
tetur22g00480	3.64937	0.654194	0.470809	1.38951	0.164678	0.404752	chromosome_2	-	23868021	23869458	UDP-glycosyltransferase UGT202A10
tetur398g00010	0.537877	0.654164	0.948088	0.689982	0.490206		scaffold_398	+	940	2158	Chemosensory Receptor; Gustatory receptor family
tetur16g02390	8.51361	0.653872	0.386718	1.69082	0.0908706	0.279728	chromosome_3	+	2063682	2064824	Carboxyl/cholinesterase TuCCE41
tetur08g91630	1.34961	0.653772	0.706904	0.924839	0.35505	0.612499	chromosome_1	-	21177024	21177378	hypothetical protein
tetur28g00980	319.813	0.653485	0.121016	5.39997	6.66505e-08	2.61975e-06	chromosome_2	+	409393	410497	Hypothetical protein
tetur108g00040	0.150891	0.652564	2.0668	0.315735	0.752203		scaffold_108	-	11964	12413	deoxyuridine 5'-triphosphate nucleotidohydrolase
tetur03g02330	7.9863	0.652563	0.315292	2.06971	0.0384794	0.164916	chromosome_1	+	20163788	20164152	Hypothetical protein
tetur03g02790	1.09905	0.652546	0.745896	0.874849	0.381656	0.639486	chromosome_1	+	19882936	19884510	phospholipid scramblase 1
tetur01g16774	1.72175	0.652423	0.548627	1.18919	0.234364	0.492909	chromosome_2	-	15772982	15774297	Chemosensory Receptor; Gustatory receptor family
tetur14g00810	169.01	0.65132	0.265873	2.44974	0.014296	0.0853392	chromosome_3	-	22128377	22130652	PREDICTED: hypothetical protein
tetur08g91657	2.17247	0.65132	0.615699	1.05785	0.290122	0.552611	chromosome_1	-	22501554	22501853	hypothetical protein
tetur09g01190	0.423281	0.650999	1.05817	0.615214	0.538413		chromosome_3	-	18928794	18929579	fatty acid ELOngation family member
tetur08g07660	2928.62	0.650421	0.218985	2.97016	0.00297644	0.0277707	chromosome_1	+	21326984	21333081	AMOP
tetur07g03960	792.994	0.650413	0.0891398	7.29655	2.95235e-13	2.24911e-11	chromosome_1	+	30812065	30813352	apolipoprotein D lipocalins
tetur07g06870	61.8461	0.649036	0.139945	4.63778	3.52166e-06	9.83869e-05	chromosome_1	-	29432920	29434424	Member of the peptide hormone family characterized by crustacean hyperglycemic hormone (CHH). The T. urticae genome has five such genes.
tetur28g01950	164.352	0.649002	0.143184	4.53266	5.82469e-06	0.000153173	chromosome_2	+	791680	797430	ABC-transporter; class C TuABCC-38
tetur14g00430	10.3572	0.648413	0.322497	2.0106	0.044368	0.180092	chromosome_3	-	21966767	21967337	7;8-dihydro-8-oxoguanine triphosphatase
tetur06g02340	0.371915	0.647532	1.11147	0.582589	0.56017		chromosome_1	+	11604612	11605232	Hypothetical protein
tetur10g92038	0.269264	0.646938	1.41722	0.456484	0.648042		chromosome_2	-	2282224	2282706	hypothetical protein
tetur01g10760	0.385828	0.64542	1.28117	0.503776	0.614419		chromosome_1	-	2383885	2389765	Carboxyl/cholinesterase TuCCE05
tetur26g01450	882.675	0.644847	0.210324	3.06597	0.00216968	0.02171	chromosome_1	+	1574036	1574994	Glutathione S-transferase; class delta TuGSTd07
tetur01g03570	23.7484	0.644497	0.253612	2.54127	0.0110451	0.0713441	chromosome_2	-	13426363	13426590	Hypothetical protein
tetur06g02000	60.9283	0.644325	0.117264	5.49464	3.91516e-08	1.62534e-06	chromosome_1	+	11486315	11487953	Hypothetical protein
tetur47g00090	97.3618	0.643756	0.113504	5.67167	1.4141e-08	6.29486e-07	scaffold_47	+	31002	32556	Cytochrome P450 - CYP392A9
tetur04g08800	2.31068	0.642772	0.485315	1.32444	0.185356	0.431533	chromosome_2	-	11549883	11551042	Hypothetical protein
tetur15g91278	0.0936129	0.642021	2.65396	0.24191	0.80885		chromosome_1	-	9172673	9172855	hypothetical protein
tetur01g03370	1.0415	0.641923	0.76809	0.835738	0.403302	0.658072	chromosome_2	+	13331416	13331579	Hypothetical protein
tetur41g00300	4.75226	0.641869	0.378049	1.69785	0.0895365	0.276686	chromosome_1	+	190235	196366	Dnl2 protein
tetur28g02290	21.408	0.639179	0.221631	2.88398	0.00392689	0.0338992	chromosome_2	-	972873	973751	Hypothetical protein
tetur04g01610	1069.99	0.639142	0.44102	1.44924	0.147271	0.376757	chromosome_3	+	12628960	12632567	Cuticle (secreted) protein; putative
tetur03g04680	3.98579	0.638627	0.42053	1.51862	0.128858	0.347419	chromosome_1	+	18816674	18837447	Hypothetical protein
tetur05g04630	179.784	0.638495	0.157	4.06686	4.76511e-05	0.00096292	chromosome_2	+	26140943	26155896	fatty acid synthase
tetur14g00530	0.416639	0.637848	1.25919	0.506553	0.612468		chromosome_3	-	22030776	22031564	Hypothetical protein
tetur25g00890	1.39817	0.637244	0.632511	1.00748	0.313703	0.575429	chromosome_2	+	28540760	28542682	Hypothetical protein
tetur16g01680	26.4008	0.63702	0.515038	1.23684	0.216146	0.470045	chromosome_3	+	1811690	1817396	5'-nucleotidase
tetur04g03820	5.94516	0.636778	0.436459	1.45896	0.144575	0.372308	chromosome_2	-	9514149	9514973	Hypothetical protein
tetur01g13230	16.4326	0.636287	0.314557	2.02281	0.0430932	0.176632	chromosome_1	-	3416961	3417972	Hypothetical protein
tetur28g01720	43.5031	0.636095	0.237787	2.67506	0.00747162	0.053915	chromosome_2	-	721967	723065	short-chain dehydrogenase/reductase SDR SDRs
tetur03g03030	1.23494	0.635493	0.651052	0.976102	0.329014	0.58968	chromosome_1	+	19804676	19806518	contactin
tetur95g00030	17.3514	0.635252	0.322434	1.97018	0.0488179	0.191577	scaffold_95	+	3454	3881	Hypothetical protein
tetur411g00010	5.15237	0.634989	0.397802	1.59624	0.110434	0.315079	scaffold_411	+	102	628	Leucine-rich repeat domain, L domain-like
tetur35g00200	76.5345	0.634549	0.121	5.24421	1.56953e-07	5.81357e-06	chromosome_1	-	27646796	27648577	Carboxyl/cholinesterase TuCCE65
tetur13g03510	772.46	0.632222	0.16508	3.82978	0.000128257	0.00225926	chromosome_3	-	21215216	21218340	E3 ubiquitin-protein ligase MARCH5
tetur01g06980	4.86103	0.631191	0.440082	1.43426	0.151499	0.384247	chromosome_2	+	15109820	15110122	Hypothetical protein
tetur02g02550	4.34736	0.631007	0.382069	1.65155	0.0986259	0.294166	chromosome_2	+	20273497	20274636	RNA polymerase-associated protein LEO1
tetur12g00150	0.768292	0.630827	0.996671	0.632935	0.526776	0.754217	chromosome_1	-	25180496	25181905	Chemosensory Receptor; Gustatory receptor family
tetur33g00610	35.2391	0.630489	0.20009	3.15103	0.00162697	0.0173861	chromosome_3	+	10377044	10377418	Hypothetical protein
tetur39g00190	29.8028	0.630226	0.191941	3.28344	0.0010255	0.0120957	chromosome_3	+	8751330	8752442	Hypothetical protein
tetur09g02550	14.3048	0.630145	0.249792	2.52268	0.0116464	0.0740948	chromosome_3	+	18187539	18187963	sodium ABC transporter ATP-binding protein
tetur44g00170	16.7689	0.62952	0.228614	2.75363	0.00589375	0.0453658	chromosome_3	-	11556217	11556623	hydrogenase 2 maturation endopeptidase
tetur11g05520	62.1038	0.629207	0.504664	1.24678	0.212477	0.465421	chromosome_3	-	15536035	15537943	Cytochrome P450 - CYP385C4
tetur18g03801	0.329163	0.628981	1.2324	0.510372	0.609791		chromosome_2	-	5740027	5741194	Chemosensory Receptor; Gustatory receptor family
tetur25g00650	12287.8	0.628854	0.150778	4.17074	3.03616e-05	0.000646562	chromosome_2	+	28434110	28435519	Cathepsin L
tetur17g03880	8.03436	0.627694	0.309092	2.03076	0.042279	0.174815	chromosome_2	+	5881574	5883400	Chemosensory Receptor; Gustatory receptor family
tetur06g04160	68.4933	0.627409	0.133742	4.69118	2.71638e-06	7.73513e-05	chromosome_1	-	12441536	12443874	transmembrane protein 20
tetur07g91893	0.218812	0.627243	1.40279	0.447139	0.654775		chromosome_1	+	31927553	31928101	hypothetical protein
tetur01g03510	22.0833	0.626991	0.24682	2.54028	0.0110764	0.0714841	chromosome_2	+	13395767	13396207	Hypothetical protein
tetur22g02840	0.775348	0.626787	1.08446	0.577974	0.563282	0.779754	chromosome_2	+	22740389	22740982	S-adenosyl-L-methionine-dependent methyltransferase
tetur15g04050	0.194332	0.626423	1.43428	0.436752	0.662291		chromosome_1	+	9442868	9443780	Hypothetical protein
tetur08g07190	13.9168	0.625482	0.221959	2.81801	0.00483228	0.0394364	chromosome_1	-	21496720	21496921	Hypothetical protein
tetur13g04440	2.39763	0.625361	0.492285	1.27032	0.20397	0.454808	chromosome_3	+	21690446	21691767	short-chain dehydrogenase/reductase SDR SDRs
tetur01g00480	6.96061	0.62511	0.313813	1.99199	0.0463726	0.185077	chromosome_2	+	12146974	12147797	Hypothetical protein
tetur01g10110	97.4832	0.624971	0.174402	3.58351	0.000339008	0.0050002	chromosome_2	-	16626281	16626671	Hypothetical protein
tetur26g91097	0.416506	0.624646	1.23237	0.506864	0.61225		chromosome_1	+	2135034	2135330	hypothetical protein
tetur34g00480	0.908905	0.623244	0.804681	0.774523	0.438621	0.684642	chromosome_1	+	28703037	28703900	Hypothetical protein
tetur17g00700	26.1488	0.62315	0.554569	1.12367	0.261155	0.523357	chromosome_2	+	7266945	7272311	Hypothetical protein
tetur02g90618	5.77466	0.622943	0.394728	1.57816	0.11453	0.322222	chromosome_3	-	3102059	3102223	hypothetical protein
tetur11g00910	136.668	0.622884	0.152553	4.08307	4.44441e-05	0.000907441	chromosome_3	-	13718346	13721222	Limkain-b1
tetur10g04790	13.6271	0.622293	0.359675	1.73016	0.0836026	0.264785	chromosome_2	+	3559320	3560840	serpin 3 inhibitory serine protease inhibitor
tetur12g01000	0.0364048	0.622174	3.01225	0.206548	0.836363		chromosome_1	-	25496113	25496550	ZNFPHEX133 protein
tetur05g92680	0.0364048	0.622174	3.01225	0.206548	0.836363		chromosome_2	-	26876844	26877267	hypothetical protein
tetur14g04193	0.0364048	0.622174	3.01225	0.206548	0.836363		chromosome_3	-	22977376	22978421	Moybdenum cofactor oxidoreductase, dimerisation
tetur12g00990	0.0364048	0.622174	3.01225	0.206548	0.836363		chromosome_1	-	25494714	25495781	Endonuclease/exonuclease/phosphatase
tetur45g00130	0.0364048	0.622174	3.01225	0.206548	0.836363		scaffold_45	-	78746	79627	baculoviral IAP repeat-containing protein 4
tetur41g00500	0.0364048	0.622174	3.01225	0.206548	0.836363		chromosome_1	-	131120	131439	clathrin coat assembly protein
tetur30g90530	0.0364048	0.622174	3.01225	0.206548	0.836363		chromosome_3	-	533621	534062	hypothetical protein
tetur12g03950	603.636	0.621582	0.223313	2.78346	0.00537823	0.0424964	chromosome_1	+	27151807	27152888	Serine protease
tetur20g03020	76.4491	0.621406	0.149953	4.14401	3.41285e-05	0.000717475	chromosome_3	+	6836295	6837267	a protein related to the body axis
tetur07g07420	1.21231	0.621404	0.824103	0.754037	0.450827	0.69469	chromosome_1	-	29251417	29251876	Hypothetical protein
tetur32g00990	192.194	0.62125	0.254294	2.44304	0.0145642	0.0865128	chromosome_3	-	11163384	11164596	PREDICTED: similar to Kuzbanian-like CG1964-PA
tetur11g00390	10.454	0.621187	0.231488	2.68346	0.0072865	0.0531264	chromosome_3	-	13450982	13451327	Hypothetical protein
tetur02g00950	2.53404	0.620961	0.552797	1.12331	0.261306	0.523357	chromosome_2	-	21044285	21045580	Putative Degenerin/Epithelial Sodium Channel (DEG/ENaC)
tetur04g09050	24.0083	0.620886	0.265533	2.33826	0.0193737	0.105305	chromosome_2	+	11740989	11743675	Hypothetical protein
tetur02g07480	0.870627	0.620674	0.766084	0.81019	0.417831	0.667657	chromosome_3	+	6353097	6354282	Orfan gene family A; member-3
tetur09g04590	1.29944	0.620115	0.614114	1.00977	0.312605	0.574553	chromosome_3	+	17048747	17049016	Hypothetical protein
tetur15g02920	2.4327	0.619879	0.56245	1.10211	0.270415	0.531941	chromosome_1	-	8925157	8926019	Hypothetical protein
tetur14g01130	0.532532	0.619419	1.06903	0.579423	0.562304		chromosome_3	-	22326122	22327897	glucan
tetur11g01560	443.969	0.619376	0.11653	5.31516	1.06561e-07	4.09055e-06	chromosome_3	-	13932755	13934552	Carboxyl/cholinesterase TuCCE31
tetur16g02670	33.5724	0.619236	0.282759	2.18998	0.0285259	0.136701	chromosome_3	+	2167745	2169597	Piezo family
tetur01g08740	0.551702	0.618396	1.07333	0.576147	0.564516		chromosome_2	-	15891955	15892160	Hypothetical protein
tetur03g08520	1.64869	0.617615	0.564597	1.0939	0.273997	0.535919	chromosome_1	+	16582950	16583482	26S protease regulatory subunit 7
tetur17g03070	0.780127	0.616829	0.855485	0.721028	0.470892	0.71195	chromosome_2	+	6205635	6207894	Chemosensory Receptor; Gustatory receptor family
tetur27g01860	1394.26	0.616792	0.0791702	7.79071	6.66327e-15	5.79474e-13	chromosome_1	-	24824939	24827388	acyl-CoA dehydrogenase
tetur12g04687	13.5709	0.615295	0.262742	2.34182	0.01919	0.104759	chromosome_1	+	25305596	25306512
tetur01g00450	16.16	0.615108	0.236742	2.59822	0.00937077	0.0632378	chromosome_2	+	12139968	12140307	Hypothetical protein
tetur22g00360	9.4182	0.614952	0.462568	1.32943	0.183706	0.429651	chromosome_2	-	23896879	23898237	UDP-glycosyltransferase; teturUGT63
tetur03g10063	216.288	0.613927	0.294318	2.08594	0.0369845	0.16071	chromosome_1	+	16455191	16455484	Small Secreted Protein; Family B
tetur21g03270	5.11558	0.613481	0.458966	1.33666	0.181334	0.426402	chromosome_1	+	6003295	6004311	Cutoff-like protein
tetur02g12740	731.736	0.613259	0.167476	3.66177	0.000250476	0.00387216	chromosome_3	-	3933207	3958459	Homeobox protein Prospero
tetur01g02990	664.992	0.612544	0.164285	3.72854	0.00019259	0.00314856	chromosome_2	+	13245491	13248052	Serine protease; polyserase
tetur508g00010	10.7865	0.6123	0.311654	1.96468	0.0494518	0.19309	scaffold_508	+	124	1489	alanyl-tRNA synthetase
tetur37g01090	10.1439	0.612036	0.458794	1.33401	0.1822	0.428167	chromosome_1	-	10005620	10007959	P-loop containing nucleoside triphosphate hydrolase TuABCG-23
tetur29g00230	2.01914	0.611676	0.629109	0.972289	0.330907	0.591422	chromosome_2	+	22494546	22495211	conserved hypothetical protein
tetur15g01590	0.996103	0.61145	0.789547	0.774432	0.438676	0.684642	chromosome_1	-	8206122	8207400	chaperone protein DnaJ
tetur01g07830	0.290822	0.611348	1.40825	0.43412	0.664202		chromosome_2	+	15467310	15467611	Hypothetical protein
tetur20g01730	5.52586	0.610357	0.320649	1.9035	0.0569748	0.210035	chromosome_3	+	7564508	7564904	Hypothetical protein
tetur03g03230	2.70146	0.608712	0.551783	1.10317	0.269953	0.531596	chromosome_1	-	19714854	19715491	Hypothetical protein
tetur03g05860	23.528	0.608697	0.25707	2.36783	0.0178929	0.100395	chromosome_1	-	18088936	18090291	G-protein coupled receptor
tetur30g90545	20.315	0.6083	0.210952	2.8836	0.00393161	0.0339202	chromosome_3	-	839115	839378	hypothetical protein
tetur95g00010	16.5429	0.608104	0.399496	1.52218	0.127965	0.3465	scaffold_95	+	160	2642	Ankyrin repeat-containing domain
tetur05g04580	2583.26	0.606497	0.176522	3.43582	0.000590755	0.00781626	chromosome_2	-	26100360	26101466	Wannes-Thomas Secreted Protein 10
tetur13g03220	57.6206	0.606383	0.180433	3.36071	0.000777429	0.00968771	chromosome_3	-	21099797	21100801	Hypothetical protein
tetur15g03180	19.1876	0.60582	0.23147	2.61728	0.00886345	0.0608176	chromosome_1	+	9040019	9040945	Rhodanese-like
tetur04g04830	17.7646	0.604593	0.262817	2.30043	0.0214236	0.1132	chromosome_2	+	9900367	9900767	Hypothetical protein
tetur03g04330	678.419	0.603951	0.111252	5.4287	5.6765e-08	2.28591e-06	chromosome_1	-	19079734	19083884	PREDICTED: similar to F55A4.8a
tetur11g01330	1.91068	0.603892	0.55317	1.09169	0.274968	0.537249	chromosome_3	-	13840628	13841299	cuticle protein
tetur25g01300	2.65463	0.603804	0.506821	1.19136	0.233514	0.492006	chromosome_2	+	28684820	28685021	Hypothetical protein
tetur136g00020	29.8485	0.603553	0.294429	2.04991	0.0403734	0.169993	scaffold_136	+	3045	3880	patched sphingolipid transporter
tetur14g01860	4.70503	0.602999	0.405295	1.4878	0.136803	0.360073	chromosome_3	-	22721998	22722285	Hypothetical protein
tetur03g91609	0.472819	0.602762	1.21126	0.497631	0.618744		chromosome_1	-	20596996	20597175	hypothetical protein
tetur07g05480	24681.9	0.60231	0.174958	3.4426	0.000576157	0.00768438	chromosome_1	-	30037929	30042673	vitellogenin fused with superoxide dismutase
tetur01g12410	12.8611	0.60195	0.40416	1.48939	0.136386	0.359167	chromosome_1	+	3076426	3077223	Hypothetical protein
tetur39g00360	2138.02	0.60193	0.0847178	7.10512	1.2022e-12	8.88368e-11	chromosome_3	+	8658024	8662395	3-Pan modules Cell Surface Protein; antigen-2
tetur27g91684	335.806	0.601906	0.192983	3.11897	0.00181487	0.0187971	chromosome_1	-	24088588	24088812	hypothetical protein
tetur30g01960	17.497	0.60155	0.344237	1.74749	0.0805523	0.259026	chromosome_3	-	840788	846239	ABC-transporter; class A; TuABCA-09
tetur20g00220	4.10478	0.601029	0.439227	1.36838	0.171193	0.413544	chromosome_3	+	8184306	8184363	acyl-CoA synthetase
tetur23g01600	1322.29	0.600986	0.158922	3.78165	0.000155793	0.0026344	chromosome_1	+	14797272	14800297	secreted salivary gland peptide; putative
tetur07g00990	1408.42	0.600385	0.132625	4.52694	5.98437e-06	0.000156536	chromosome_1	+	32140201	32146734	Dicer-2; homolog of Drosophila melanogaster DCL2
tetur01g06390	2.2469	0.600299	0.629128	0.954177	0.339994	0.598758	chromosome_2	-	14845218	14846555	Putative Degenerin/Epithelial Sodium Channel (DEG/ENaC)
tetur01g08900	34.3616	0.600179	0.293405	2.04556	0.0407995	0.171077	chromosome_2	+	15946113	15946342	Hypothetical protein
tetur02g02900	1.18086	0.599226	0.698601	0.857752	0.39103	0.648527	chromosome_2	+	20180320	20183079	Hypothetical protein
tetur12g01820	26452.8	0.599168	0.110152	5.43948	5.34358e-08	2.15773e-06	chromosome_1	-	26042389	26043565	Cathepsin L
tetur17g03780	9.4399	0.597192	0.252755	2.36273	0.0181408	0.101439	chromosome_2	+	5921805	5922179	Hypothetical protein
tetur05g09321	0.254992	0.596955	1.53634	0.388558	0.697603		chromosome_2	+	27708497	27709276
tetur10g00740	88.7666	0.596538	0.527685	1.13048	0.258273	0.519392	chromosome_2	-	1427150	1429042	PREDICTED: similar to lipase 1
tetur16g02000	0.230822	0.596229	1.56766	0.380331	0.7037		chromosome_3	+	1930734	1931580	Hypothetical protein
tetur10g01240	0.176684	0.595996	2.26306	0.263359	0.792274		chromosome_2	+	1824998	1825848	transmembrane protein 66
tetur15g03940	0.157628	0.595238	2.35146	0.253135	0.800164		chromosome_1	+	9409987	9410872	Hypothetical protein
tetur06g05520	33.3328	0.595185	0.18599	3.20009	0.00137385	0.015141	chromosome_1	+	13336274	13341672	glutaminase
tetur04g09360	32.5591	0.595153	0.21138	2.81556	0.00486926	0.0396052	chromosome_2	-	11907083	11907349	Hypothetical protein
tetur11g05280	0.153415	0.59512	2.36619	0.251509	0.80142		chromosome_3	-	15455279	15456025	Hypothetical protein
tetur01g02420	31.4944	0.595092	0.1679	3.54433	0.000393619	0.00562057	chromosome_2	-	13027034	13027499	Hypothetical protein
tetur30g00660	299.871	0.594558	0.0952094	6.24474	4.24516e-10	2.36752e-08	chromosome_3	+	309437	310396	Aldo-keto reductase family A
tetur21g91225	0.124926	0.594278	2.48088	0.239544	0.810684		chromosome_1	-	6992216	6992380	hypothetical protein
tetur05g02430	0.121167	0.594159	2.49853	0.237804	0.812033		chromosome_2	+	25091410	25092463	Leucine-rich repeat domain, L domain-like
tetur17g03770	32.879	0.594123	0.135319	4.39055	1.13064e-05	0.000276195	chromosome_2	+	5926194	5926517	Hypothetical protein
tetur25g01770	1.13966	0.593969	0.79758	0.744714	0.456444	0.699191	chromosome_2	-	29055681	29056489	Hypothetical protein
tetur17g03340	2922.49	0.593425	0.130062	4.56263	5.05169e-06	0.00013452	chromosome_2	-	6085742	6089157	beta-tubulin
tetur31g01550	0.0982081	0.593382	2.62442	0.226101	0.821123		chromosome_3	-	9545836	9549240	hypothetical protein
tetur507g00010	289.931	0.592995	0.154953	3.82694	0.000129748	0.00228016	scaffold_507	-	44	652	aldo/keto reductase
tetur08g07130	532.154	0.592567	0.370163	1.60083	0.109415	0.31313	chromosome_1	-	21542561	21558348	dynein heavy chain
tetur01g10740	2170.94	0.591717	0.0650841	9.09157	9.76185e-20	1.40068e-17	chromosome_1	+	2383885	2385615	Carboxyl/cholinesterase TuCCE03
tetur14g03420	1.70598	0.5913	0.676816	0.873649	0.382309	0.639779	chromosome_3	+	23497599	23498330	Hypothetical protein
tetur20g00840	1.13125	0.590557	0.858223	0.688116	0.49138	0.728176	chromosome_3	-	7951251	7952179	Hypothetical protein
tetur02g11700	206.194	0.590042	0.120153	4.91077	9.07194e-07	2.92122e-05	chromosome_3	+	4550969	4558658	Prefoldin
tetur17g03600	25.0144	0.589874	0.192968	3.05685	0.00223679	0.0222012	chromosome_2	-	5982346	5982692	Hypothetical protein
tetur01g05880	0.80332	0.58977	1.34608	0.43814	0.661285	0.839399	chromosome_2	-	14555835	14556824	Lipocalin, ApoD type
tetur25g00130	152.901	0.589561	0.147864	3.98719	6.68601e-05	0.00129336	chromosome_2	+	28199561	28203432	polycomb complex protein BMI-1
tetur01g16744	0.905098	0.588931	0.906722	0.649516	0.516005	0.745706	chromosome_2	+	12923753	12925077	Chemosensory Receptor; Gustatory receptor family
tetur297g00020	1.03757	0.588533	0.906439	0.64928	0.516157	0.745824	scaffold_297	+	3254	3550	PREDICTED: similar to PMP1 protein
tetur74g00030	1.81559	0.588186	0.656498	0.895945	0.370282	0.628815	scaffold_74	+	23366	24262	Hypothetical protein
tetur615g00020	2.83706	0.58759	0.612146	0.959886	0.337113	0.595762	scaffold_615	-	2679	2975	PREDICTED: similar to PMP1 protein
tetur01g07880	4006.24	0.58751	0.0697107	8.42783	3.52124e-17	3.85485e-15	chromosome_2	+	15488685	15494321	ABC-transporter; class C; TuABCC-01
tetur10g04080	51.6715	0.586116	0.156735	3.73953	0.000184366	0.00304303	chromosome_2	-	3267398	3268469	Hypothetical protein
tetur04g00770	7284.72	0.585351	0.197706	2.96071	0.00306931	0.0284397	chromosome_3	-	12120945	12121810	Small Secreted Protein; Family F
tetur04g03210	0.165922	0.5851	2.32424	0.251738	0.801244		chromosome_2	+	9264589	9264962	Hypothetical protein
tetur01g15480	51.5068	0.585027	0.159822	3.66049	0.000251738	0.00388354	chromosome_1	+	4544707	4546167	Hypothetical protein
tetur08g04770	35.1349	0.584877	0.159345	3.67052	0.000242058	0.00378159	chromosome_1	-	22736107	22738196	PREDICTED: similar to n-acetylgalactosaminyltransferase
tetur02g02610	0.594057	0.584709	1.09564	0.533667	0.593572		chromosome_2	+	20264641	20265850	Winged helix-turn-helix DNA-binding domain
tetur22g02200	2535.77	0.584446	0.210714	2.77364	0.00554334	0.0434385	chromosome_2	-	23005492	23006404	Lipase/lipooxygenase; PLAT/LH2 PLATs
tetur09g07050	0.866228	0.584376	0.818577	0.713893	0.475293	0.71553	chromosome_3	+	17991210	17993864	Hypothetical Cell Surface Protein
tetur07g05280	44.0968	0.584021	0.214561	2.72193	0.00649016	0.0486647	chromosome_1	-	30098917	30099707	Hypothetical protein
tetur13g00270	180.431	0.58402	0.324529	1.79959	0.0719249	0.241487	chromosome_3	-	19646064	19648836	CD63 antigen
tetur05g05250	222.218	0.583698	0.134469	4.34077	1.41985e-05	0.000336282	chromosome_2	+	26327155	26328582	Glutathione S-transferase; class mu TuGSTm08
tetur02g13410	12.9383	0.582887	0.315961	1.84481	0.0650656	0.227276	chromosome_3	+	3569896	3572344	Hypothetical protein
tetur09g03660	0.0913666	0.582711	2.66972	0.218267	0.827221		chromosome_3	+	17596850	17598060	Chemosensory Receptor; Gustatory receptor family
tetur02g92538	16.3101	0.582332	0.209235	2.78315	0.00538344	0.042501	chromosome_2	+	21498886	21499302	hypothetical protein
tetur02g13080	10.4616	0.58229	0.735161	0.792058	0.428327	0.67638	chromosome_3	+	3774078	3776705	Hypothetical protein
tetur08g91654	8.70831	0.582159	0.273571	2.128	0.0333371	0.150946	chromosome_1	-	22266458	22266616	hypothetical protein
tetur02g12170	2.95123	0.580879	0.444795	1.30595	0.19157	0.439652	chromosome_3	-	4321134	4321460	Hypothetical protein
tetur01g06730	36.8388	0.58045	0.320009	1.81385	0.0697004	0.236805	chromosome_2	+	15014798	15015707	Serine protease
tetur07g05830	1.1867	0.580292	0.71592	0.810554	0.417622	0.667566	chromosome_1	-	29835062	29835859	Hypothetical protein
tetur82g00040	18.1405	0.580008	0.183751	3.15649	0.00159681	0.0171257	scaffold_82	-	8768	11667	Unknown_Fbox_Gene
tetur28g00770	25.5351	0.57993	0.281344	2.06129	0.0392755	0.166941	chromosome_2	+	263644	265858	HECT domain containing 2
tetur15g00380	5069.68	0.579726	0.261297	2.21865	0.0265107	0.130123	chromosome_1	-	7740392	7745254	PREDICTED: similar to CG9380 CG9380-PB
tetur79g00030	31.8878	0.578069	0.148942	3.88117	0.000103956	0.0018941	scaffold_79	+	11895	12081	Hypothetical protein
tetur02g10560	472.579	0.578023	0.134477	4.29829	1.72119e-05	0.000399151	chromosome_3	+	4959458	4962649	ortholog of Argonaute-1 (Drosophila melanogaster)
tetur12g04913	0.977943	0.577992	0.966935	0.597757	0.550002	0.770253	chromosome_1	+	25564669	25565864	Chemosensory Receptor; Gustatory receptor family
tetur11g05490	13.8345	0.576896	0.291418	1.97962	0.0477467	0.188525	chromosome_3	-	15523686	15524442	Hypothetical protein
tetur10g03650	33.9771	0.576358	0.166382	3.46407	0.000532076	0.00722748	chromosome_2	+	3139099	3139745	Hypothetical protein
tetur01g05200	12.9428	0.576283	0.277615	2.07584	0.0379089	0.163435	chromosome_2	-	14321707	14321931	Hypothetical protein
tetur11g05040	2554.06	0.576264	0.175684	3.28011	0.00103768	0.0122198	chromosome_3	-	15340373	15346113	ABC-transporter; class A; TuABCA-04
tetur24g00750	11.0982	0.576227	0.328795	1.75254	0.0796804	0.257455	chromosome_2	+	8615181	8617047	gigaxonin
tetur15g02460	2.28689	0.575664	0.545657	1.05499	0.291429	0.554102	chromosome_1	+	8707493	8707925	choline transporter-like protein 4
tetur30g01380	2.59159	0.575221	0.447209	1.28625	0.198357	0.448401	chromosome_3	+	645282	646634	Na+ channel, amiloride-sensitive
tetur06g06668	66.948	0.574544	0.184005	3.12244	0.00179361	0.0186543	chromosome_1	+	13525335	13526702
tetur06g04450	98.1623	0.573712	0.17617	3.25659	0.00112761	0.0130808	chromosome_1	-	12600779	12604726	Glycine-rich secreted protein
tetur06g91345	1.55845	0.573573	0.597288	0.960295	0.336907	0.595648	chromosome_1	-	10391298	10391564	hypothetical protein
tetur07g00700	12.6755	0.573345	0.290638	1.97271	0.0485281	0.190846	chromosome_1	-	32281284	32283177	Leucine-rich repeat domain, L domain-like
tetur26g00870	0.986072	0.572954	0.911762	0.628403	0.52974	0.756428	chromosome_1	+	1388490	1389525	Hypothetical protein
tetur16g03400	0.241943	0.572776	1.55775	0.367694	0.713101		chromosome_3	-	2721848	2724450	PREDICTED: hypothetical protein
tetur25g92707	1.21544	0.572494	0.757595	0.755673	0.449845	0.693828	chromosome_2	-	28477633	28477993	hypothetical protein
tetur21g02400	129.335	0.572375	0.0981356	5.83249	5.46048e-09	2.62868e-07	chromosome_1	-	6370187	6372684	Novel Cell surface protein
tetur07g07940	15.6311	0.57206	0.191434	2.98829	0.00280544	0.0265439	chromosome_1	+	28993034	28995335	Leucine-rich repeat domain, L domain-like
tetur41g00600	3.92095	0.571855	0.407118	1.40464	0.160127	0.397601	chromosome_1	-	88104	88450	Hypothetical protein
tetur03g00700	6.26309	0.571605	0.371103	1.54029	0.12349	0.338951	chromosome_1	-	20933874	20934309	Hypothetical protein NR96_like
tetur12g03210	158.401	0.571502	0.162038	3.52696	0.000420365	0.00596216	chromosome_1	+	26660517	26661231	Hypothetical protein
tetur26g01440	1377.53	0.571274	0.0934404	6.11377	9.73031e-10	5.19149e-08	chromosome_1	-	1571010	1572177	Short-chain dehydrogenase/reductase SDR SDRs
tetur10g03190	55.6793	0.571188	0.136321	4.19004	2.78908e-05	0.000599998	chromosome_2	-	2899488	2899852	Hypothetical protein
tetur11g04110	427.022	0.569876	0.145329	3.92127	8.80832e-05	0.00165201	chromosome_3	-	14993031	15000728	Zinc finger; C2H2 type
tetur21g01340	431.152	0.569753	0.21325	2.67176	0.00754553	0.0542918	chromosome_1	-	6878280	6879296	hypothetical protein Bbu156a_O16
tetur43g00560	1253.52	0.567923	0.650057	0.873652	0.382308	0.639779	chromosome_3	-	8270139	8270689	Hypothetical protein
tetur11g05580	85.6997	0.567759	0.178268	3.18486	0.00144826	0.0158312	chromosome_3	+	15554099	15554370	Hypothetical protein
tetur461g00010	52.4719	0.567745	0.300431	1.88977	0.0587891	0.214159	scaffold_461	-	266	3464	myosin heavy chain
tetur18g03110	27.2711	0.567479	0.153086	3.70693	0.000209783	0.00335904	chromosome_2	-	5548221	5551351	Hypothetical protein
tetur05g08090	15.6324	0.567387	0.244569	2.31995	0.0203435	0.108934	chromosome_2	+	27448863	27449220	Hypothetical protein
tetur04g90908	4.25582	0.567298	0.349852	1.62154	0.104902	0.306212	chromosome_3	-	13052001	13052223	hypothetical protein
tetur26g91091	3511.95	0.567143	0.184927	3.06685	0.00216329	0.0216755	chromosome_1	+	1638992	1640895	hypothetical protein
tetur21g00050	51.4458	0.567124	0.133383	4.25184	2.12018e-05	0.000476928	chromosome_1	-	7471071	7472746	Major facilitator superfamily domain
tetur04g05830	230.823	0.566914	0.172177	3.29262	0.000992574	0.01183	chromosome_2	+	10285657	10287342	acid phosphatase-1
tetur186g00040	40.593	0.566545	0.232838	2.43322	0.0149652	0.0882215	scaffold_186	+	11002	12654	multidrug resistance protein 1
tetur39g90795	5.32395	0.565796	0.422819	1.33815	0.180848	0.425701	chromosome_3	-	8522053	8522688	hypothetical protein
tetur28g01710	13.7526	0.565705	0.26495	2.13514	0.0327493	0.149679	chromosome_2	-	719696	720593	3-oxoacyl-acyl-carrier-protein reductase SDRs
tetur87g00010	13.2053	0.565667	0.261966	2.15931	0.0308259	0.143851	scaffold_87	+	71	193	glycosyltransferase
tetur19g00930	207.975	0.565629	0.119849	4.7195	2.36423e-06	6.86462e-05	chromosome_2	+	17234425	17236870	ras-related protein Rab-32
tetur30g01440	2340.61	0.564912	0.128534	4.39505	1.10747e-05	0.000272797	chromosome_3	+	663959	665575	Serine protease
tetur22g02340	1325.59	0.564551	0.126535	4.46163	8.13388e-06	0.000205488	chromosome_2	+	22957135	22960060	transmembrane protein 20
tetur02g90627	1.41224	0.564265	0.655939	0.86024	0.389657	0.646981	chromosome_3	+	3327750	3328473	hypothetical protein
tetur03g05270	268.928	0.563642	0.13833	4.07463	4.60884e-05	0.000935633	chromosome_1	-	18506878	18517842	tetraspanin D107
tetur20g02330	10.7027	0.56332	0.306371	1.83868	0.0659619	0.229423	chromosome_3	+	7374148	7374333	Hypothetical protein
tetur11g06120	85.6412	0.56295	0.286658	1.96383	0.0495492	0.193312	chromosome_3	-	15812867	15820295	AMP-dependent synthetase/ligase
tetur16g90562	100.556	0.562721	0.171277	3.28544	0.00101825	0.0120389	chromosome_3	-	1424922	1426005	hypothetical protein
tetur13g03190	40.7274	0.562296	0.118979	4.72602	2.28966e-06	6.67435e-05	chromosome_3	+	21089535	21090403	Hypothetical protein
tetur12g04610	189.697	0.562254	0.103591	5.42764	5.71051e-08	2.29336e-06	chromosome_1	-	27513929	27515548	Carboxyl/cholinesterase TuCCE38
tetur18g03280	244.016	0.562223	0.0810667	6.93532	4.05299e-12	2.83882e-10	chromosome_2	+	5641765	5647682	Concanavalin A-like lectin/glucanase domain
tetur29g01670	14.8413	0.561542	0.325933	1.72288	0.0849108	0.266943	chromosome_2	+	21647042	21651423	isoamyl acetate-hydrolyzing esterase 1 homolog
tetur38g00190	3.39115	0.560735	0.466628	1.20168	0.229489	0.487558	chromosome_1	-	13996158	13996336	Hypothetical protein
tetur04g01580	981.725	0.560463	0.435163	1.28794	0.197768	0.447704	chromosome_3	-	12621699	12622769	Hypothetical Cuticular Protein
tetur26g01480	1921.63	0.560359	0.0799215	7.01136	2.36009e-12	1.71822e-10	chromosome_1	+	1581101	1583168	PREDICTED: iron/zinc purple acid phosphatase-like protein-like
tetur22g00010	3.2702	0.560307	0.464315	1.20674	0.227533	0.485099	chromosome_2	+	24007845	24008939	5-hydroxytryptamine receptor 2A
tetur04g09639	23.2488	0.560236	0.221688	2.52713	0.0114998	0.0732568	chromosome_2	-	11503285	11508833	secreted (salivary gland) protein precursor
tetur05g92643	3.46598	0.560227	0.39946	1.40246	0.160778	0.398481	chromosome_2	+	25187835	25188020	hypothetical protein
tetur05g07240	0.483035	0.560222	1.05253	0.532263	0.594544		chromosome_2	-	27088072	27088479	Hypothetical protein
tetur13g04580	0.795164	0.560192	1.08286	0.517325	0.604929	0.804646	chromosome_3	+	20004993	20006544	Chemosensory Receptor; Gustatory receptor family
tetur23g02070	1501.94	0.559715	0.0760823	7.35671	1.88504e-13	1.45859e-11	chromosome_1	+	14614640	14617406	OKL38 family
tetur15g91244	6.10218	0.559584	0.371474	1.50639	0.131968	0.35224	chromosome_1	-	7772865	7774195	hypothetical protein
tetur24g01090	1311.95	0.558619	0.0782259	7.14109	9.25909e-13	6.91111e-11	chromosome_2	+	8488758	8492999	prestin
tetur21g02620	1253.18	0.557884	0.154736	3.6054	0.000311667	0.00466994	chromosome_1	+	6290987	6294208	Hypothetical protein
tetur27g00050	57.1468	0.557503	0.106623	5.22871	1.70697e-07	6.29111e-06	chromosome_1	+	24024441	24027291	26S proteasome regulatory complex, non-ATPase subcomplex, Rpn1 subunit
tetur283g00020	424.594	0.5563	0.356377	1.56099	0.118527	0.329951	scaffold_283	+	1208	3382	NADH-quinone oxidoreductase; 51 kDa subunit;
tetur03g02870	0.237383	0.55629	1.59622	0.348506	0.72746		chromosome_1	-	19856784	19858272	Leucine-rich repeat domain, L domain-like
tetur17g01360	10.2735	0.556194	0.250678	2.21876	0.0265031	0.130123	chromosome_2	-	6931926	6932630	Hypothetical protein
tetur30g02499	0.361989	0.556101	1.28319	0.433375	0.664743		chromosome_3	-	380567	384206	hypothetical protein
tetur05g04560	3514.88	0.555954	0.140769	3.94941	7.83427e-05	0.00148821	chromosome_2	-	26096914	26097994	Wannes-Thomas Secreted Protein 8
tetur01g91149	0.446316	0.555834	1.03852	0.535216	0.592501		chromosome_1	-	3565701	3565949	hypothetical protein
tetur08g06540	257.002	0.555754	0.208445	2.66619	0.00767171	0.0548791	chromosome_1	+	21774931	21775449	hypothetical protein IscW_ISCW011638
tetur15g00670	374.718	0.555749	0.0743476	7.47501	7.71967e-14	6.20049e-12	chromosome_1	+	7861321	7863212	aldo/keto reductase
tetur26g02903	273.325	0.554802	0.166645	3.32924	0.000870832	0.0106188	chromosome_1	+	2101989	2106311	Leucine-rich repeat domain, L domain-like
tetur19g00190	406.633	0.554788	0.273743	2.02668	0.0426955	0.175734	chromosome_2	+	16811855	16814294	medium-chain specific acyl-CoA dehydrogenase; mitochondrial precursor
tetur05g06800	7.19049	0.554511	0.388305	1.42803	0.153283	0.387309	chromosome_2	+	26915048	26916491	Hypothetical protein
tetur25g00290	25.567	0.553944	0.332451	1.66624	0.0956648	0.288655	chromosome_2	+	28265329	28266402	Hypothetical protein
tetur01g12370	137.39	0.553773	0.136525	4.05621	4.98752e-05	0.0010015	chromosome_1	-	3057106	3059812	PREDICTED: similar to leucine rich protein; putative
tetur15g02860	1.21698	0.553651	0.715808	0.773462	0.439249	0.684846	chromosome_1	-	8909532	8910718	Hypothetical protein
tetur09g92858	23.3644	0.553421	0.270556	2.0455	0.0408061	0.171077	chromosome_3	+	16791565	16791741	hypothetical protein
tetur07g91895	35.0016	0.553384	0.270007	2.04951	0.0404119	0.169993	chromosome_1	+	32016574	32016971	hypothetical protein
tetur08g01140	2.62533	0.552972	0.467536	1.18274	0.236914	0.49559	chromosome_1	+	5404747	5405238	Hypothetical protein
tetur02g06590	1.88809	0.552288	0.532592	1.03698	0.299745	0.56149	chromosome_2	+	18529688	18534403	Hypothetical protein
tetur07g07580	3.26284	0.551359	0.432496	1.27483	0.202369	0.452857	chromosome_1	-	29200912	29201072	26S protease regulatory subunit S10B
tetur01g04200	1.50069	0.551201	0.676279	0.815049	0.415044	0.665946	chromosome_2	-	13796156	13798364	FAS1 domain
tetur19g01680	2.01939	0.551116	0.577237	0.954747	0.339706	0.598595	chromosome_2	-	17522306	17522879	Hypothetical protein
tetur02g09080	845.245	0.550627	0.146907	3.74814	0.000178148	0.00295494	chromosome_3	-	5786460	5789265	sialin; putative
tetur02g14120	155.921	0.550591	0.106665	5.16187	2.4449e-07	8.7702e-06	chromosome_3	+	3121633	3127207	antigen B membrane protein
tetur03g05610	0.426276	0.549971	0.990798	0.555078	0.578841		chromosome_1	+	18220212	18220458	Hypothetical protein
tetur16g01600	197.47	0.549934	0.395573	1.39022	0.164462	0.404357	chromosome_3	-	1765684	1771238	PREDICTED: similar to CG18076-PB
tetur20g02200	517.218	0.549548	0.109105	5.03686	4.73242e-07	1.62517e-05	chromosome_3	-	7429180	7430061	Myosin regulatory light chain; isoform1
tetur01g03500	20.4051	0.549447	0.300346	1.82938	0.0673423	0.232102	chromosome_2	+	13393989	13394614	Hypothetical protein
tetur23g00090	23.9025	0.549362	0.288362	1.90511	0.0567653	0.209629	chromosome_1	+	15477966	15478619	macrolide glycosyltransferase
tetur11g90951	0.488476	0.548586	1.15047	0.476836	0.633479		chromosome_3	-	14285673	14285858	hypothetical protein
tetur06g91384	0.529085	0.548554	1.23929	0.442635	0.65803		chromosome_1	+	11950186	11950571	hypothetical protein
tetur02g13050	1030.53	0.547267	0.150476	3.63691	0.000275924	0.00420834	chromosome_3	+	3786886	3791352	Hypothetical protein
tetur14g00230	14.7091	0.547188	0.21953	2.49255	0.0126831	0.0783625	chromosome_3	-	21914850	21915932	Hypothetical protein
tetur02g90634	389.511	0.54714	0.140813	3.88557	0.00010209	0.00186501	chromosome_3	-	3381785	3382219	hypothetical protein
tetur31g00470	3.21402	0.546644	0.415941	1.31423	0.188767	0.43671	chromosome_3	-	9154980	9161351	PREDICTED: neurogenic locus notch homolog protein 2-like
tetur15g02480	13.3043	0.546119	0.282614	1.93239	0.0533116	0.201248	chromosome_1	-	8710197	8710684	Choline transporter-like
tetur33g01430	68.7751	0.545415	0.183798	2.96746	0.00300269	0.0279626	chromosome_3	-	9913841	9918771	PAN/Apple domain
tetur02g15595	0.352894	0.544734	1.79939	0.302732	0.762094		chromosome_3	-	4457961	4459181	Na+ channel, amiloride-sensitive
tetur25g00940	19.2701	0.544449	0.252775	2.15389	0.031249	0.145362	chromosome_2	+	28573001	28575819	Hypothetical protein
tetur108g00010	8.86638	0.544003	0.282991	1.92233	0.0545639	0.204092	scaffold_108	-	33	900	regucalcin
tetur578g00020	0.514277	0.543676	1.06984	0.508184	0.611324		scaffold_578	+	1319	1886	Hypothetical protein
tetur11g01210	0.276939	0.543352	1.45255	0.374067	0.708354		chromosome_3	+	13803679	13805456	PREDICTED: similar to limkain b1
tetur02g14530	7.48515	0.543065	0.426579	1.27307	0.202994	0.453651	chromosome_3	-	2934590	2939540	Apple-like
tetur03g00740	37.2891	0.542961	0.212444	2.55578	0.0105951	0.0691935	chromosome_1	-	20922214	20923924	Nuclear hormone receptor; ligand-binding NR96_like
tetur22g01660	8.50489	0.542271	0.286501	1.89273	0.0583933	0.213305	chromosome_2	-	23187820	23188747	Hypothetical protein
tetur34g00130	75.4042	0.541855	0.250228	2.16545	0.0303534	0.142501	chromosome_1	-	28883921	28888900	PREDICTED: brefeldin A-inhibited guanine nucleotide-exchange protein 3
tetur14g00520	0.396667	0.541788	1.04367	0.519116	0.60368		chromosome_3	-	22027859	22028140	Hypothetical protein
tetur09g02000	1213.05	0.541667	0.0956775	5.66138	1.50162e-08	6.66438e-07	chromosome_3	-	18475242	18479240	ABC-transporter; class G TuABCG-16
tetur15g00280	853.735	0.541259	0.174318	3.10502	0.00190269	0.0195006	chromosome_1	+	7683742	7685282	L-galactose dehydrogenase
tetur02g90702	0.999551	0.541229	0.934256	0.579316	0.562376	0.779165	chromosome_3	-	5712248	5712497	hypothetical protein
tetur02g10840	12.3438	0.540719	0.257759	2.09777	0.0359255	0.157737	chromosome_3	-	4860262	4860893	PREDICTED: hypothetical protein
tetur13g01330	43.175	0.540447	0.160935	3.35817	0.000784612	0.00973618	chromosome_3	-	20127011	20130295	hypothetical protein
tetur20g02970	0.879972	0.540215	0.913552	0.591335	0.554296	0.772692	chromosome_3	-	6880752	6881285	Hypothetical protein
tetur14g01060	7.48557	0.539253	0.402454	1.33991	0.180274	0.425187	chromosome_3	-	22277834	22278093	Hypothetical protein
tetur11g04990	202.078	0.53922	0.142572	3.78208	0.000155523	0.00263284	chromosome_3	+	15315907	15317675	Nuclear hormone receptor, ligand-binding domain NR96_like
tetur03g91499	1.6906	0.538751	0.648812	0.830365	0.406332	0.659843	chromosome_1	-	16854300	16854602	hypothetical protein
tetur28g01070	7.13934	0.538543	0.341983	1.57477	0.115311	0.323988	chromosome_2	-	435488	435787	short chain dehydrogenase SDRs
tetur05g09313	188.741	0.538455	0.179903	2.99303	0.0027622	0.0262656	chromosome_2	+	26286804	26287349	Molybdopterin biosynthesis MoaE
tetur06g06651	0.76266	0.538314	0.857071	0.628085	0.529948	0.756624	chromosome_1	+	11317971	11319284	Putative amiloride-sensitive sodium channel
tetur02g09520	1.35935	0.538229	0.738632	0.728684	0.466195	0.708315	chromosome_3	+	5550704	5551040	Hypothetical protein
tetur05g04020	5.06378	0.537909	0.370545	1.45167	0.146594	0.375738	chromosome_2	+	25876394	25877413	Serine protease
tetur10g04830	5679.26	0.53787	0.0991546	5.42456	5.80963e-08	2.3143e-06	chromosome_2	+	3575599	3577844	geranylgeranyl pyrophosphate synthase
tetur02g09880	61.8871	0.537658	0.122163	4.40115	1.07679e-05	0.00026746	chromosome_3	+	5416990	5418108	Hypothetical protein
tetur11g03660	2.58578	0.537552	0.52533	1.02327	0.306182	0.567254	chromosome_3	+	14775471	14776134	Hypothetical protein
tetur35g00560	0.53446	0.536966	1.61034	0.333449	0.738795		chromosome_1	-	27797469	27798321	Hypothetical protein
tetur09g01970	45.5364	0.536679	0.150476	3.56653	0.000361738	0.00522083	chromosome_3	-	18491097	18493873	ABC-transporter; class G TuABCG-13
tetur05g05180	3005.11	0.536577	0.137227	3.91015	9.22387e-05	0.00171687	chromosome_2	-	26306976	26307943	Glutathione S-transferase, C-terminal TuGSTm02
tetur13g02320	3.4105	0.536172	0.397665	1.3483	0.177562	0.42187	chromosome_3	-	20547701	20547943	Hypothetical protein
tetur11g02860	0.172267	0.536146	1.95206	0.274656	0.78358		chromosome_3	-	14441951	14442599	Hypothetical protein
tetur49g00210	1.99233	0.5358	0.581842	0.920869	0.357119	0.614849	scaffold_49	+	35067	37252	Leucine-rich repeat domain, L domain-like
tetur03g07260	0.202634	0.535447	1.67143	0.320353	0.748701		chromosome_1	+	17160272	17170706	Zinc finger, C2H2
tetur23g01660	2.54432	0.535368	0.550465	0.972574	0.330765	0.591384	chromosome_1	+	14773206	14773436	dihydropyridine-sensitive l-type calcium channel
tetur05g07260	68.5817	0.534898	0.141376	3.78351	0.000154632	0.00262846	chromosome_2	+	27089356	27090428	S-adenosylmethionine-dependent methyltransferase
tetur41g91057	2.65717	0.534807	0.519343	1.02978	0.303115	0.564652	chromosome_1	+	199384	199700	hypothetical protein
tetur24g01300	12.1129	0.534705	0.225494	2.37126	0.0177276	0.0996942	chromosome_2	+	8387399	8387785	Hypothetical protein
tetur23g00280	2.4077	0.534441	0.569349	0.938687	0.347891	0.606358	chromosome_1	+	15395829	15397371	Hypothetical protein
tetur33g00620	18.8401	0.53431	0.281523	1.89793	0.0577056	0.211769	chromosome_3	+	10372654	10374075	recombination activating protein 1
tetur72g90105	30.7096	0.534281	0.249117	2.1447	0.0319768	0.147429	scaffold_72	+	6650	7183	hypothetical protein
tetur55g00130	0.280482	0.534037	2.12922	0.250813	0.801959		scaffold_55	-	40129	41265	Cathepsin B
tetur45g00140	9.80003	0.533913	0.366364	1.45733	0.145025	0.372696	scaffold_45	-	81750	82538	Hypothetical protein
tetur20g02780	8.39781	0.533381	0.383465	1.39095	0.164241	0.404081	chromosome_3	+	7014307	7016925	cuticular protein similar to Bombyx
tetur03g08190	0.794838	0.533313	0.854613	0.62404	0.532601	0.757739	chromosome_1	+	16714869	16715745	neurogenin 1
tetur30g01830	0.599008	0.533249	1.18063	0.451666	0.65151		chromosome_3	-	810776	811096	Hypothetical protein
tetur07g91851	12.4905	0.533171	0.264363	2.01682	0.0437148	0.178519	chromosome_1	+	30332144	30332293	hypothetical protein
tetur97g00050	3566.73	0.532916	0.212069	2.51293	0.0119733	0.0753313	scaffold_97	+	11472	12041	DnaJ
tetur05g03610	9.78813	0.532829	0.26149	2.03767	0.0415831	0.173066	chromosome_2	+	25673663	25675263	MIP family channel protein
tetur03g07450	526.057	0.532437	0.14358	3.7083	0.000208655	0.00334821	chromosome_1	+	17051281	17055565	Apple-like
tetur07g91885	8.85414	0.53216	0.288696	1.84332	0.0652821	0.227656	chromosome_1	-	31684422	31684571	hypothetical protein
tetur28g00500	35.9647	0.531887	0.153102	3.47406	0.00051264	0.0070216	chromosome_2	-	196259	196931	Hypothetical protein
tetur15g01440	0.874853	0.531849	0.995011	0.534516	0.592985	0.798153	chromosome_1	-	8166062	8167024	Hypothetical protein
tetur11g05890	0.69003	0.531505	0.843471	0.630141	0.528603		chromosome_3	+	15647097	15647316	NADH dehydrogenase subunit 1
tetur02g13870	9.03286	0.531156	0.371707	1.42896	0.153015	0.386962	chromosome_3	-	3383932	3384724	Hypothetical protein
tetur19g00300	103.11	0.531127	0.252196	2.10601	0.0352038	0.155818	chromosome_2	+	16919653	16921900	AT-rich interactive domain-containing protein 5B
tetur03g00590	0.476057	0.531106	1.04658	0.50747	0.611825		chromosome_1	-	20971126	20971944	Hypothetical protein
tetur05g04320	530.182	0.530958	0.104029	5.10393	3.32663e-07	1.16503e-05	chromosome_2	+	25992438	25993706	alpha/beta hydrolase fold protein
tetur01g07170	0.459632	0.530665	1.24443	0.426433	0.669793		chromosome_2	+	15181509	15182310	Hypothetical protein
tetur05g06170	21.8685	0.530582	0.232823	2.27891	0.0226726	0.117217	chromosome_2	-	26707463	26709249	Hypothetical protein
tetur18g02450	58.6156	0.530536	0.117462	4.51667	6.282e-06	0.00016288	chromosome_2	+	5185696	5186065	Hypothetical protein
tetur21g02140	0.822291	0.530121	0.869985	0.609345	0.542296	0.764461	chromosome_1	-	6561120	6561843	down syndrome cell adhesion molecule
tetur28g01750	11.5742	0.530009	0.258463	2.05062	0.0403038	0.169991	chromosome_2	+	731141	732040	Hypothetical protein
tetur01g04750	33.6164	0.52959	0.19116	2.7704	0.00559873	0.0437334	chromosome_2	+	14126349	14126539	Hypothetical protein
tetur12g04631	6718.05	0.529212	0.107766	4.91076	9.07262e-07	2.92122e-05	chromosome_1	-	26049684	26050859	Cysteine peptidase, histidine active site
tetur34g00770	12.6059	0.528891	0.214835	2.46185	0.0138223	0.0833797	chromosome_1	+	28544913	28545255	Hypothetical protein
tetur11g05560	130.403	0.528871	0.199169	2.65539	0.00792174	0.0562052	chromosome_3	+	15551397	15553084	Hypothetical protein
tetur01g00790	110.643	0.528305	0.236368	2.2351	0.0254108	0.126754	chromosome_2	+	12260694	12263889	Proteinase inhibitor I2; Kunitz metazoa
tetur08g08379	0.217442	0.527914	1.86775	0.282647	0.777447		chromosome_1	+	5341149	5342835	Chemosensory Receptor; Gustatory receptor family
tetur04g01850	1018.17	0.527236	0.15802	3.33652	0.000848354	0.0103844	chromosome_3	-	12742762	12743907	Three-Pass Cell surface protein of unknown function
tetur33g00600	76.0205	0.527137	0.141808	3.71727	0.000201388	0.0032528	chromosome_3	+	10378605	10379670	Hypothetical protein
tetur06g06711	1.15871	0.526569	0.685157	0.768538	0.442168	0.687364	chromosome_1	+	11973527	11974717	Chemosensory Receptor; Gustatory receptor family
tetur03g91587	0.653752	0.526384	1.20368	0.437312	0.661885		chromosome_1	+	19931389	19931787	hypothetical protein
tetur03g08350	1795.81	0.525932	0.101821	5.16529	2.40071e-07	8.65369e-06	chromosome_1	+	16641957	16643350	glutaryl-CoA dehydrogenase
tetur12g01020	8.86358	0.525349	0.272915	1.92496	0.0542349	0.203384	chromosome_1	-	25502534	25502680	Hypothetical protein
tetur06g05170	0.298654	0.525343	1.78361	0.29454	0.768345		chromosome_1	+	13073417	13074266	DNA polymerase delta catalytic subunit
tetur02g90636	101.049	0.525272	0.202619	2.59242	0.00953037	0.0638483	chromosome_3	-	3390582	3390764	hypothetical protein
tetur13g02510	14.4859	0.524962	0.419111	1.25256	0.210366	0.463268	chromosome_3	+	20604977	20605498	LSM domain, eukaryotic/archaea-type
tetur14g00480	3.95752	0.524942	0.415115	1.26457	0.206026	0.457475	chromosome_3	+	22011326	22011589	Hypothetical protein
tetur19g00680	71.2179	0.524898	0.254933	2.05896	0.0394976	0.167548	chromosome_2	-	17138672	17139047	Hypothetical protein
tetur08g03710	3.23753	0.524638	0.496687	1.05628	0.290842	0.553342	chromosome_1	+	23188000	23188434	Ras GTPase
tetur18g03020	4689.7	0.524562	0.315983	1.66009	0.0968957	0.291298	chromosome_2	+	5520969	5521806	Hypothetical protein
tetur25g00270	10.3328	0.524405	0.251355	2.08632	0.0369499	0.160631	chromosome_2	+	28258776	28259375	hypothetical protein IscW_ISCW013320
tetur06g01100	9.0428	0.524197	0.30401	1.72427	0.0846582	0.266319	chromosome_1	+	10812150	10812390	Hypothetical protein
tetur30g00370	6.99232	0.524032	0.378067	1.38608	0.165722	0.406133	chromosome_3	-	132109	133872	Serine-rich secreted protein
tetur14g01900	2746.01	0.523699	0.124623	4.20227	2.64248e-05	0.000573469	chromosome_3	+	22727410	22729193	Basic-leucine zipper (bZIP) transcription factor
tetur07g00660	11.0055	0.523395	0.241895	2.16373	0.0304851	0.142927	chromosome_1	-	32293959	32294347	Hypothetical protein
tetur06g01130	1.39279	0.52333	0.712672	0.734322	0.462753	0.704603	chromosome_1	+	10843758	10843919	Hypothetical protein
tetur491g00010	0.582877	0.52323	1.02055	0.512696	0.608164		scaffold_491	+	1629	3473	hypothetical cell surface protein
tetur06g04600	672.445	0.522299	0.229715	2.27368	0.0229851	0.118402	chromosome_1	-	12659156	12660329	Hypothetical protein
tetur01g06380	0.494155	0.5212	1.11699	0.466613	0.640777		chromosome_2	-	14840913	14842266	Chemosensory Receptor; Gustatory receptor family
tetur15g02630	0.338005	0.520814	1.37111	0.379849	0.704058		chromosome_1	-	8812307	8813242	Homeobox domain
tetur82g00070	4.36546	0.520688	0.415177	1.25414	0.209793	0.46242	scaffold_82	-	19775	22093	Leucine-rich repeat domain, L domain-like
tetur01g10000	3173.8	0.520253	0.0567743	9.16354	5.02231e-20	7.65204e-18	chromosome_2	+	16570162	16572147	acid phosphatase-1
tetur10g00730	2480.4	0.520111	0.166138	3.1306	0.00174451	0.0183111	chromosome_2	-	1424157	1425872	PREDICTED: similar to AGAP003501-PA
tetur03g07920	12910.7	0.5197	0.105491	4.92649	8.37204e-07	2.73135e-05	chromosome_1	+	16805863	16806930	Glutathione S-transferase; delta class TuGSTd06
tetur16g02900	309.721	0.519512	0.190997	2.72	0.0065281	0.0488901	chromosome_3	-	2309003	2310341	Small Secreted Protein with 6 Cys residues
tetur20g00550	0.71276	0.519354	0.941158	0.551824	0.581069	0.790712	chromosome_3	+	8055970	8056671	Hypothetical protein
tetur20g00580	1441.28	0.518531	0.255124	2.03246	0.0421066	0.174527	chromosome_3	+	8041057	8047376	Nose resistant-to-fluoxetine protein; N-terminal
tetur08g06270	13.4069	0.518502	0.20568	2.52092	0.0117048	0.0742748	chromosome_1	-	21881172	21882032	Hypothetical protein
tetur21g01140	19.1524	0.517896	0.255953	2.0234	0.0430316	0.176461	chromosome_1	-	6955764	6956892	Hypothetical protein
tetur02g08160	0.300623	0.517428	1.25975	0.41074	0.681263		chromosome_3	-	6153757	6156441	Orfan gene family; member-14
tetur17g03760	9.79633	0.517319	0.234828	2.20297	0.0275966	0.133897	chromosome_2	+	5926744	5926998	Hypothetical protein
tetur16g01960	0.109532	0.517267	3.01177	0.171749	0.863635		chromosome_3	-	1917246	1918603	Hypothetical protein
tetur06g05830	240.794	0.517121	0.114683	4.50915	6.5088e-06	0.000168465	chromosome_1	+	13485071	13486738	unnamed protein product
tetur06g04530	596.826	0.516951	0.123128	4.19847	2.68723e-05	0.000580622	chromosome_1	-	12627990	12629241	Hypothetical protein
tetur06g03020	1808.64	0.516711	0.499165	1.03515	0.300599	0.562065	chromosome_1	-	11940802	11944897	Lipocalin family conserved site lipocalins
tetur15g01080	0.434841	0.516603	1.13727	0.45425	0.649649		chromosome_1	+	8042452	8044740	Hypothetical protein
tetur10g01180	8.68568	0.516322	0.28218	1.82976	0.0672851	0.232013	chromosome_2	+	1797089	1797188	Hypothetical protein
tetur14g01100	178.149	0.516006	0.173604	2.97231	0.00295566	0.0276641	chromosome_3	-	22314299	22315177	GG20998
tetur06g00920	66.9946	0.515787	0.189673	2.71935	0.00654095	0.0488967	chromosome_1	+	10648303	10652169	unnamed protein product
tetur09g04060	69.2342	0.515406	0.160383	3.2136	0.00131081	0.0146539	chromosome_3	-	17352612	17353336	Hypothetical protein
tetur38g91439	0.313923	0.515295	1.22098	0.422032	0.673002		chromosome_1	+	14266625	14266783	hypothetical protein
tetur02g08840	2492.95	0.515241	0.0988571	5.21198	1.86841e-07	6.80127e-06	chromosome_3	-	5883244	5884461	Cathepsin L
tetur26g02760	154.112	0.51519	0.187709	2.74462	0.00605814	0.0463422	chromosome_1	+	2100639	2101298	Hypothetical protein
tetur06g01610	265.305	0.514644	0.642525	0.800972	0.423148	0.672553	chromosome_1	-	11144953	11145812	Calycin-like lipocalins
tetur21g01430	329.697	0.513941	0.33157	1.55002	0.121136	0.334818	chromosome_1	-	6856262	6858280	Hypothetical protein
tetur22g02170	4.08067	0.513592	0.397465	1.29217	0.196299	0.445836	chromosome_2	-	23014729	23015492	PLAT single domain protein PLATs
tetur06g05100	322.959	0.512968	0.0929939	5.51615	3.46503e-08	1.45482e-06	chromosome_1	+	13004177	13005006	3-oxoacyl-acyl-carrier-protein reductase SDRs
tetur30g01930	2.40615	0.512946	0.631004	0.812904	0.416273	0.667039	chromosome_3	+	832169	832978	Hypothetical protein
tetur15g03850	33.7664	0.512823	0.183353	2.79692	0.00515925	0.04126	chromosome_1	+	9380290	9381269	Hypothetical protein
tetur06g00380	6.0971	0.512752	0.320682	1.59894	0.109833	0.31397	chromosome_1	+	10347921	10349230	BTB/POZ-like
tetur32g00620	1.18974	0.512641	0.714131	0.717852	0.472848	0.713439	chromosome_3	-	11296819	11297274	Protease inhibitor I8; cysteine-rich trypsin inhibitor-like
tetur19g03401	0.336996	0.512317	1.2744	0.402007	0.687679		chromosome_2	+	17754641	17756247	Chemosensory Receptor; Gustatory receptor family
tetur11g04120	174.82	0.512232	0.165284	3.09909	0.00194116	0.0197987	chromosome_3	+	15002328	15005920	zinc finger protein; putative
tetur13g00830	3.45417	0.512006	0.403851	1.26781	0.204866	0.456367	chromosome_3	-	19864554	19865977	Putative Degenerin/Epithelial Sodium Channel (DEG/ENaC)
tetur02g12980	2.64814	0.51185	0.60115	0.851451	0.394519	0.651573	chromosome_3	-	3829039	3830328	Ubiquitin carboxyl-terminal hydrolase family protein
tetur20g02800	108.46	0.511399	0.121948	4.19359	2.74574e-05	0.000592397	chromosome_3	-	7009087	7010573	Plant self-incompatibility S1
tetur07g04280	540.869	0.511197	0.11286	4.52948	5.91294e-06	0.000155217	chromosome_1	+	30652992	30654919	tRNA-dihydrouridine synthase
tetur366g00010	133.009	0.511111	0.177473	2.87994	0.00397754	0.0342165	scaffold_366	+	459	1106	Hypothetical protein
tetur19g02760	10.4572	0.510764	0.298579	1.71065	0.0871461	0.271243	chromosome_2	+	18117989	18133046	Tyrosine-protein kinase
tetur03g00400	65.9616	0.510465	0.170565	2.99278	0.0027645	0.0262656	chromosome_1	-	21016670	21017485	Hypothetical protein
tetur01g15000	66.1756	0.509819	0.241009	2.11535	0.0344001	0.153641	chromosome_1	+	4297100	4298927	fibroin-7 corr
tetur04g06570	19.7277	0.509535	0.206093	2.47235	0.0134227	0.0817836	chromosome_2	+	10528390	10529280	Lipopolysaccharide-induced tumor necrosis factor-alpha factor homolog
tetur13g02180	3.86938	0.509507	0.645886	0.78885	0.4302	0.677961	chromosome_3	+	20494522	20495334	Hypothetical protein
tetur09g06080	68.5891	0.50949	0.15977	3.18889	0.0014282	0.0156699	chromosome_3	-	16274740	16275197	unnamed protein product
tetur01g10450	40.6496	0.509432	0.184092	2.76727	0.00565271	0.0440387	chromosome_1	+	2235808	2236742	Hypothetical protein
tetur06g91917	0.444693	0.509377	1.10523	0.460879	0.644885		chromosome_1	-	12199116	12199194	hypothetical protein
tetur11g02000	526.574	0.509362	0.0882268	5.77332	7.77227e-09	3.62354e-07	chromosome_3	+	14108612	14110550	Alpha/Beta hydrolase fold
tetur18g03300	147.85	0.509358	0.0801267	6.35691	2.05859e-10	1.21211e-08	chromosome_2	-	5649238	5652433	Protease inhibitor I4; serpin
tetur20g02820	0.803883	0.509128	0.942741	0.540051	0.589162	0.795715	chromosome_3	+	6999919	7001468	Chemosensory Receptor; Gustatory receptor family
tetur36g00880	1.41719	0.508369	0.61186	0.830858	0.406054	0.659737	chromosome_1	+	775005	775281	Hypothetical protein
tetur28g02110	3.65885	0.508122	0.50086	1.0145	0.310344	0.571892	chromosome_2	-	855150	855412	Hypothetical protein
tetur07g06600	1.91181	0.50777	0.540994	0.938588	0.347942	0.606358	chromosome_1	-	29572110	29572316	Hypothetical protein
tetur03g02860	240.368	0.507688	0.147712	3.43702	0.000588157	0.00778887	chromosome_1	-	19859828	19861310	Nuclear hormone receptor, ligand-binding domain NR96_like
tetur18g00630	104.349	0.50688	0.0971792	5.21593	1.82893e-07	6.67402e-06	chromosome_2	+	4321514	4323157	Co-chaperone HscB, C-terminal oligomerisation domain
tetur07g00430	3.35487	0.506877	0.536518	0.944753	0.344785	0.603169	chromosome_1	-	32420836	32422104	Na+ channel, amiloride-sensitive
tetur10g03790	0.62178	0.506471	1.02078	0.496161	0.619781		chromosome_2	+	3188158	3189522	WD repeat-containing protein 1
tetur11g01110	7.6329	0.506166	0.290803	1.74058	0.0817578	0.261197	chromosome_3	+	13779386	13782487	PREDICTED: similar to limkain b1
tetur04g07850	1.52352	0.505991	0.64133	0.788971	0.430129	0.677923	chromosome_2	-	11097098	11097961	Hypothetical protein
tetur04g07560	1.55773	0.505974	0.617525	0.819357	0.412582	0.664388	chromosome_2	-	10981876	10985220	serine/threonine-protein phosphatase 2B catalytic subunit beta isoform
tetur03g04470	4504.14	0.505386	0.13944	3.62438	0.000289651	0.00438173	chromosome_1	+	19024810	19025886	Fibronectin; type III-like fold
tetur37g01100	0.601638	0.505375	1.04301	0.484535	0.628006		chromosome_1	+	10017351	10018317	4-nitrophenylphosphatase
tetur34g00300	4.83283	0.504464	0.396184	1.27331	0.202909	0.453643	chromosome_1	+	28838710	28840865	Leucine-rich repeat domain, L domain-like
tetur07g00980	3.77378	0.504456	0.420891	1.19854	0.230706	0.488696	chromosome_1	+	32147597	32149078	Na+ channel, amiloride-sensitive
tetur23g01970	482.325	0.503906	0.0978498	5.14979	2.60783e-07	9.332e-06	chromosome_1	-	14644880	14646962	GNAS complex locus
tetur07g08209	9.38169	0.50385	0.261124	1.92954	0.0536634	0.202018	chromosome_1	-	29390066	29392523	Cytochrome P450 CYP390B1
tetur17g00650	12.046	0.503643	0.385482	1.30653	0.191373	0.439519	chromosome_2	-	7286562	7287709	Dopey, N-terminal
tetur08g02490	2542.58	0.503443	0.0611191	8.23708	1.76466e-16	1.81111e-14	chromosome_1	+	23670273	23672536	UDP-glycosyltransferase UGT207A1
tetur16g03480	398.009	0.503422	0.114764	4.3866	1.15137e-05	0.000280331	chromosome_3	-	2757597	2763000	ABC-transporter; class C TuABCC-35
tetur01g04970	1.31529	0.503359	0.963255	0.522561	0.60128	0.803101	chromosome_2	-	14242377	14242550	Hypothetical protein
tetur22g02860	0.281022	0.502952	1.58217	0.317887	0.75057		chromosome_2	-	22736679	22737296	EF-Hand 1, calcium-binding site
tetur09g06690	8.35597	0.502778	0.298052	1.68688	0.0916271	0.281174	chromosome_3	+	15931321	15931776	hypothetical protein
tetur23g00760	35.6637	0.502749	0.217153	2.31519	0.0206027	0.110122	chromosome_1	-	15131434	15132891	Hypothetical protein
tetur30g00700	0.420897	0.502546	1.71262	0.293437	0.769188		chromosome_3	-	336188	338500	Apple-like
tetur05g06390	12.8807	0.502165	0.280402	1.79088	0.0733131	0.244108	chromosome_2	-	26766298	26767989	Hypothetical protein
tetur17g92134	13.6404	0.501807	0.251187	1.99774	0.0457445	0.183429	chromosome_2	+	6627273	6627434	hypothetical protein
tetur24g92192	0.199993	0.501806	1.89828	0.264347	0.791512		chromosome_2	-	8606471	8607178	hypothetical protein
tetur13g92969	1.36923	0.501306	0.728098	0.688515	0.491129	0.728142	chromosome_3	-	21185460	21185731	hypothetical protein
tetur25g92718	4.94715	0.50128	0.389848	1.28584	0.198501	0.448401	chromosome_2	-	28759934	28760161	hypothetical protein
tetur09g01050	5.11831	0.50019	0.454851	1.09968	0.271472	0.533097	chromosome_3	-	19033064	19033828	Hypothetical protein
tetur03g05710	18.8594	0.500069	0.271649	1.84086	0.0656417	0.22864	chromosome_1	+	18179357	18180287	Mif2/CENP-C cupin domain
tetur15g03100	55.1918	0.500028	0.270554	1.84816	0.0645791	0.226414	chromosome_1	-	8988674	9008413	Zinc finger; C2H2 type
tetur26g01520	1.95268	0.499178	0.591529	0.843877	0.398738	0.655354	chromosome_1	-	1594298	1596212	Glutathione S-transferase; incomplete
tetur07g00050	406.311	0.498738	0.186229	2.67808	0.0074045	0.0535902	chromosome_1	+	32608359	32628026	PREDICTED: phosphodiesterase 11A
tetur03g04410	1574.7	0.498731	0.0583466	8.54773	1.25533e-17	1.43818e-15	chromosome_1	-	19048456	19051627	adenylate cyclase MFS_arthro10032
tetur13g03670	76.9252	0.498689	0.144362	3.45444	0.000551447	0.00740894	chromosome_3	-	21355644	21358529	Hypothetical protein
tetur10g02060	8.90071	0.498306	0.260372	1.91382	0.0556426	0.206731	chromosome_2	+	2332167	2333062	glutamine-dependent NAD
tetur04g04600	1.27889	0.498135	0.822994	0.605272	0.544998	0.766368	chromosome_2	+	9814810	9818862	Low-density lipoprotein (LDL) receptor class A repeat
tetur18g01280	219.287	0.497752	0.0922905	5.39332	6.9169e-08	2.70436e-06	chromosome_2	-	4696454	4699617	phospholipase A2 precursor; putative
tetur01g06610	4532.31	0.49764	0.165028	3.01549	0.00256566	0.0247992	chromosome_2	+	14928215	14929597	Legumain
tetur01g08840	18.0056	0.497343	0.232085	2.14294	0.0321182	0.147644	chromosome_2	+	15929088	15929850	PREDICTED: transmembrane inner ear-like
tetur30g02429	0.288024	0.49728	1.52462	0.326166	0.744299		chromosome_3	+	404341	405674	Chemosensory Receptor; Gustatory receptor family
tetur35g00980	1.4315	0.496812	0.688654	0.721426	0.470648	0.711818	chromosome_1	-	27979186	27980143	Serine protease homologue
tetur15g02960	1.12523	0.49665	0.859398	0.577904	0.563329	0.779754	chromosome_1	+	8936625	8937503	Hypothetical protein
tetur22g01380	3.59569	0.496164	0.504759	0.982971	0.325622	0.586588	chromosome_2	+	23397340	23398177	Hypothetical protein
tetur23g00470	39.7747	0.496136	0.435692	1.13873	0.254815	0.515666	chromosome_1	+	15318636	15318917	Hypothetical protein
tetur04g02030	15.2113	0.495845	0.211271	2.34696	0.0189275	0.10401	chromosome_3	-	12920249	12924885	Zinc finger, MIZ-type
tetur20g90756	1.39298	0.495537	0.672945	0.73637	0.461505	0.704024	chromosome_3	+	7352139	7352432	hypothetical protein
tetur01g12420	0.285746	0.495521	1.74933	0.283263	0.776975		chromosome_1	+	3078688	3079266	Hypothetical protein
tetur136g00010	2745.73	0.495425	0.0728372	6.80182	1.03308e-11	7.03589e-10	scaffold_136	+	7	1922	patched
tetur10g00540	0.863471	0.494922	0.869521	0.569189	0.569228	0.783787	chromosome_2	+	1329406	1330069	Hypothetical protein
tetur08g02660	12099.5	0.494872	0.160134	3.09037	0.00199907	0.0202358	chromosome_1	-	23558304	23559421	Hypothetical protein
tetur02g04810	9.72628	0.494722	0.298408	1.65787	0.0973435	0.292169	chromosome_2	+	19186588	19187617	Hypothetical protein
tetur01g12220	485.894	0.49397	0.201542	2.45095	0.0142479	0.0851129	chromosome_1	-	3026671	3027758	Cysteine-rich secretory protein, allergen V5/Tpx-1-related
tetur01g02760	0.684298	0.493759	1.00094	0.493293	0.621805		chromosome_2	-	13148720	13149115	RNA polymerase II, Rpb4, core
tetur26g01460	1261.99	0.493703	0.107985	4.57194	4.83227e-06	0.000129377	chromosome_1	+	1575562	1576605	Glutathione S-transferase; class delta TuGSTd08
tetur16g03790	19.4371	0.493701	0.199	2.48091	0.0131047	0.0802628	chromosome_3	-	2906545	2908408	Cytochrome P450 - CYP392A10
tetur12g00600	92.8853	0.493224	0.248854	1.98198	0.0474813	0.187929	chromosome_1	+	25370038	25370686	C-factor SDRs
tetur11g01920	10.2246	0.493165	0.265323	1.85874	0.0630643	0.223518	chromosome_3	-	14073069	14073703	Hypothetical protein
tetur10g01640	14.4683	0.493005	0.225284	2.18837	0.0286429	0.13695	chromosome_2	+	1984213	1990176	cadherin
tetur01g01520	312.583	0.492936	0.0959829	5.13567	2.81141e-07	9.91643e-06	chromosome_2	+	12553351	12554159	Apolipoprotein D precursor; putative lipocalins
tetur16g00010	30.547	0.492722	0.190207	2.59045	0.00958512	0.0640699	chromosome_3	+	1022552	1024984	Hypothetical protein
tetur04g01230	569.648	0.492384	0.101859	4.83398	1.33827e-06	4.12908e-05	chromosome_3	-	12437930	12441294	hypothetical protein IscW_ISCW013795
tetur14g03480	7.99548	0.492333	0.509167	0.966938	0.333575	0.593464	chromosome_3	+	23518869	23520292	Serine protease; Clip domain
tetur24g01410	30.8726	0.492148	0.144087	3.41563	0.000636344	0.00828593	chromosome_2	+	8300019	8301013	Hypothetical protein
tetur12g04703	0.160483	0.492138	1.9725	0.249499	0.802974		chromosome_1	-	25453329	25454533	7TM chemoreceptor
tetur02g92472	20.3985	0.492028	0.259262	1.8978	0.0577221	0.211769	chromosome_2	+	18790249	18790485	hypothetical protein
tetur23g01250	68.3168	0.491678	0.140657	3.49559	0.000473022	0.00655564	chromosome_1	+	14919317	14920993	Hypothetical protein
tetur04g07990	6.44572	0.491391	0.356045	1.38014	0.167545	0.408568	chromosome_2	-	11150190	11151181	Suppressor of cytokine signaling 6
tetur17g02180	68.8119	0.491381	0.126733	3.8773	0.000105624	0.00191301	chromosome_2	-	6660359	6666642	PREDICTED: similar to neprilysin
tetur24g01400	0.222083	0.491129	1.87267	0.262262	0.793119		chromosome_2	-	8302060	8304652	Hypothetical protein
tetur08g07910	0.45554	0.491078	1.13361	0.433198	0.664871		chromosome_1	-	21223538	21224236	secreted salivary gland peptide; putative
tetur15g02980	7.21796	0.490853	0.500267	0.981183	0.326502	0.587672	chromosome_1	+	8951172	8951703	Hypothetical protein
tetur09g07200	0.129267	0.489688	3.01186	0.162587	0.870844		chromosome_3	-	17737789	17739933	Hypothetical Cell Surface Protein
tetur06g91425	0.074292	0.489688	3.01186	0.162587	0.870844		chromosome_1	+	13631720	13632346	hypothetical protein
tetur09g92891	0.0809121	0.489688	3.01186	0.162587	0.870844		chromosome_3	+	17820498	17820703	hypothetical protein
tetur22g02950	0.0895313	0.489688	3.01186	0.162587	0.870844		chromosome_2	-	22657216	22660002	potassium channel kcnq; putative
tetur03g09760	0.19054	0.489573	1.91396	0.25579	0.798113		chromosome_1	-	16021851	16022222	Hypothetical protein
tetur07g04300	16.1207	0.489495	0.28737	1.70336	0.0885004	0.274203	chromosome_1	+	30642971	30646002	peptidylglycine alpha-amidating monooxygenase
tetur02g07880	0.149769	0.489437	2.91798	0.167731	0.866795		chromosome_3	-	6228099	6232768	Spectrin related protein 3
tetur18g03210	0.15241	0.4894	2.90512	0.168461	0.86622		chromosome_2	-	5621958	5622347	Hypothetical protein
tetur04g08450	0.161728	0.489251	2.8543	0.171408	0.863903		chromosome_2	+	11357297	11357555	Hypothetical protein
tetur06g91369	0.161728	0.489251	2.8543	0.171408	0.863903		chromosome_1	-	11491077	11491361	hypothetical protein
tetur16g04139	0.164632	0.489228	2.84661	0.171863	0.863545		chromosome_3	-	1868473	1868649	hypothetical protein
tetur01g01040	0.185722	0.488996	2.77354	0.176308	0.860052		chromosome_2	+	12351193	12352680	Na+ channel, amiloride-sensitive
tetur28g02530	0.084422	0.488712	2.69131	0.181589	0.855905		chromosome_2	+	1047801	1048275	Hypothetical protein
tetur06g03740	0.0847536	0.488703	2.68875	0.181758	0.855772		chromosome_1	-	12206226	12206961	Hypothetical protein
tetur22g92573	0.0885127	0.488599	2.66065	0.183639	0.854296		chromosome_2	-	22846656	22846811	hypothetical protein
tetur17g01050	12.4231	0.488586	0.227098	2.15143	0.0314424	0.145899	chromosome_2	+	7132617	7135723	Kringle, conserved site
tetur04g04080	0.0912634	0.488506	2.63604	0.185318	0.85298		chromosome_2	-	9605422	9606922	Chemosensory Receptor; Gustatory receptor family
tetur12g04793	0.092282	0.488501	2.63486	0.185399	0.852916		chromosome_1	-	27218458	27219647	7TM chemoreceptor
tetur33g01510	0.092282	0.488501	2.63486	0.185399	0.852916		chromosome_3	-	9884610	9884986	Hypothetical protein
tetur533g00010	0.095879	0.488403	2.60986	0.187138	0.851553		scaffold_533	-	2043	3116	PREDICTED: similar to sodium-dependent phosphate transporter
tetur27g02490	0.125958	0.487679	2.44564	0.199408	0.841944		chromosome_1	-	25111403	25111719	Hypothetical protein
tetur17g04060	0.130159	0.487599	2.42931	0.200715	0.840921		chromosome_2	+	7684325	7685928	Chemosensory Receptor; Gustatory receptor family
tetur08g00910	0.130076	0.487596	2.42883	0.200754	0.840891		chromosome_1	+	5589413	5590538	Chemosensory Receptor; Gustatory receptor family
tetur21g01470	0.129931	0.487591	2.42777	0.200839	0.840824		chromosome_1	+	6847480	6847644	Hypothetical protein
tetur02g10420	9.07648	0.487417	0.283919	1.71675	0.0860254	0.269301	chromosome_3	+	5015221	5015334	Hypothetical protein
tetur24g00040	0.13926	0.48739	2.38844	0.204062	0.838305		chromosome_2	-	8876495	8877919	Na+ channel, amiloride-sensitive
tetur03g00140	0.141202	0.487376	2.38576	0.204285	0.838131		chromosome_1	+	21096773	21097544	Cytochrome P450 - fragment
tetur20g01590	0.635711	0.48733	1.02515	0.475373	0.634521		chromosome_3	-	7620538	7621266	Hypothetical protein
tetur28g01340	0.144279	0.487298	2.37123	0.205504	0.837178		chromosome_2	-	608209	608687	cathepsin B
tetur03g06630	0.832668	0.487285	1.0193	0.478059	0.632608	0.824092	chromosome_1	+	17775207	17775523	Hypothetical protein
tetur24g02717	0.147381	0.487221	2.35698	0.206714	0.836233		chromosome_2	+	7819205	7821306	Chemosensory Receptor; Gustatory receptor family
tetur10g05340	0.147933	0.487209	2.3548	0.2069	0.836088		chromosome_2	-	3793665	3795209	Chemosensory Receptor; Gustatory receptor family
tetur09g00930	0.152419	0.487118	2.33838	0.208315	0.834983		chromosome_3	-	19109416	19109890	Hypothetical protein
tetur19g02610	0.15263	0.487114	2.33762	0.20838	0.834932		chromosome_2	-	18057782	18059286	Chemosensory Receptor; Gustatory receptor family
tetur24g02807	0.155758	0.487109	2.33673	0.208457	0.834872		chromosome_2	-	7746158	7747675	Chemosensory Receptor; Gustatory receptor family
tetur10g92024	0.155758	0.487109	2.33673	0.208457	0.834872		chromosome_2	+	1821107	1821912	hypothetical protein
tetur08g01090	0.155862	0.487049	2.32619	0.209377	0.834154		chromosome_1	-	5519142	5520302	Chemosensory Receptor; Gustatory receptor family
tetur06g01180	0.155985	0.487048	2.32607	0.209387	0.834146		chromosome_1	+	10900867	10901045	hypothetical protein
tetur02g06740	0.158613	0.486995	2.31681	0.210201	0.833511		chromosome_3	+	6607733	6608873	Chemosensory Receptor; Gustatory receptor family
tetur09g06880	0.16013	0.48697	2.31243	0.210588	0.833209		chromosome_3	+	17951976	17953967	Hypothetical Cell Surface Protein
tetur24g92195	0.164348	0.486954	2.30961	0.210838	0.833014		chromosome_2	+	8651436	8651691	hypothetical protein
tetur22g00680	3017.01	0.486688	0.10575	4.60227	4.17901e-06	0.000114162	chromosome_2	+	23780317	23780991	Hypothetical protein
tetur33g01020	0.188006	0.486501	2.23582	0.217594	0.827746		chromosome_3	-	10129772	10131356	Chemosensory Receptor; Gustatory receptor family
tetur22g00310	16.6906	0.486416	0.237315	2.04966	0.0403974	0.169993	chromosome_2	-	23907451	23917967	UDP-glycosyltransferase UGT202A3
tetur05g00820	0.200781	0.486302	2.20561	0.220484	0.825494		chromosome_2	-	24496723	24496992	Protein kinase-like domain
tetur11g05310	0.215255	0.486251	2.19808	0.221216	0.824924		chromosome_3	+	15463186	15464427	Putative amiloride-sensitive sodium channel
tetur30g01110	0.506785	0.48598	0.920585	0.527904	0.597566		chromosome_3	-	547162	548289	Hypothetical protein
tetur17g92135	11.1811	0.485922	0.247136	1.96621	0.0492738	0.192854	chromosome_2	-	6655628	6656365	hypothetical protein
tetur04g03750	112.052	0.485492	0.121416	3.99858	6.37228e-05	0.00124079	chromosome_2	+	9493178	9496680	Hypothetical protein
tetur15g01390	0.192089	0.485416	1.90013	0.255464	0.798365		chromosome_1	-	8156903	8158439	Hypothetical protein
tetur01g06710	0.277308	0.485253	2.06532	0.234953	0.814245		chromosome_2	+	15010920	15012122	Serine protease
tetur14g04060	0.32217	0.485169	1.572	0.308631	0.757602		chromosome_3	+	23850264	23851914	titin
tetur16g01890	2.04803	0.485097	0.617929	0.785037	0.432432	0.67945	chromosome_3	-	1877283	1878328	Hypothetical protein
tetur21g91216	3.51311	0.484673	0.417463	1.161	0.245643	0.505692	chromosome_1	-	6628917	6629138	hypothetical protein
tetur18g03520	355.496	0.484099	0.0840566	5.75921	8.45091e-09	3.91523e-07	chromosome_2	-	5781482	5782149	BCAS2 protein; Putative pre-mRNA-splicing factor SPF27.
tetur23g91459	179.608	0.483686	0.124991	3.86977	0.000108939	0.00196104	chromosome_1	-	15198553	15199623	hypothetical protein
tetur03g06320	0.704218	0.483452	0.880698	0.548941	0.583046	0.791988	chromosome_1	-	17908682	17909198	Hypothetical protein
tetur21g00210	2.10433	0.483385	0.623386	0.775418	0.438093	0.684488	chromosome_1	+	7413138	7414373	Choline/ethanolamine kinase; putative
tetur02g11830	20.5308	0.483383	0.215448	2.24362	0.0248568	0.124915	chromosome_3	-	4480001	4485236	Hypothetical protein
tetur02g08780	333.504	0.483254	0.217599	2.22085	0.0263613	0.129847	chromosome_3	-	5911468	5915679	RNA-directed RNA polymerase 3
tetur16g02150	1900.16	0.482984	0.0739939	6.52735	6.69422e-11	4.12225e-09	chromosome_3	+	1998620	2000463	Glyoxalase/Bleomycin resistance protein/Dihydroxybiphenyl dioxygenase
tetur70g90100	0.578968	0.482783	1.02398	0.471475	0.637301		scaffold_70	+	20911	21153	hypothetical protein
tetur27g01740	1.91057	0.482322	0.603406	0.799333	0.424097	0.673298	chromosome_1	+	24750130	24751116	Enoyl-CoA hydratase/isomerase
tetur01g02030	18.0906	0.482054	0.225392	2.13874	0.032457	0.148831	chromosome_2	+	12826748	12827281	Hypothetical protein
tetur16g00270	7.00594	0.48194	0.28625	1.68363	0.0922534	0.282059	chromosome_3	+	1108345	1108607	Hypothetical protein
tetur35g01260	0.176282	0.481895	1.6523	0.291651	0.770553		chromosome_1	-	28067338	28068224	Serine protease homologue
tetur09g92917	13.7351	0.48154	0.260537	1.84826	0.0645644	0.226414	chromosome_3	+	19163359	19163661	hypothetical protein
tetur371g00001	0.373559	0.481266	1.33585	0.36027	0.718646		scaffold_371	+	2916	4138	Chemosensory Receptor; Gustatory receptor family
tetur11g01450	0.202291	0.481082	1.60921	0.298955	0.764974		chromosome_3	+	13896424	13898079	Hypothetical protein
tetur01g09140	472.425	0.48097	0.0634391	7.5816	3.41309e-14	2.78686e-12	chromosome_2	+	16074691	16081117	PREDICTED: similar to transmembrane protein 16G isoform NGEP long
tetur32g01280	1.10231	0.480867	0.744365	0.646009	0.518274	0.74756	chromosome_3	-	11060129	11060302	Hypothetical protein
tetur05g03380	6.54266	0.480797	0.315088	1.52591	0.127031	0.344983	chromosome_2	-	25537531	25537733	Hypothetical protein
tetur02g14410	33.8833	0.480669	0.358531	1.34066	0.180029	0.424918	chromosome_3	-	2995843	2997189	Legumain
tetur441g00010	4.10119	0.48057	0.369906	1.29917	0.193886	0.442404	scaffold_441	-	1079	1951	Serine/cysteine peptidase; trypsin-like
tetur04g09030	0.387799	0.480529	1.26077	0.381139	0.7031		chromosome_2	+	11735905	11736430	Hypothetical protein
tetur08g05110	69.244	0.480389	0.198703	2.41762	0.0156222	0.0909203	chromosome_1	+	22513883	22514859	Hypothetical protein
tetur23g01890	165.358	0.480205	0.231562	2.07377	0.038101	0.163928	chromosome_1	-	14686203	14698847	Zinc finger; RING-type
tetur15g03660	0.771213	0.480039	0.976029	0.491828	0.622841	0.817492	chromosome_1	-	9314375	9315449	Hypothetical protein
tetur18g01150	1.48845	0.479876	0.609695	0.787075	0.431238	0.678677	chromosome_2	-	4662614	4662850	exportin-2
tetur03g07550	5.55217	0.479681	0.329214	1.45705	0.145103	0.372758	chromosome_1	-	16959503	16961095	E75 nuclear receptor
tetur11g01370	4.7397	0.479653	0.343753	1.39534	0.162913	0.40155	chromosome_3	-	13853731	13855543	polypeptide N-acetylgalactosaminyltransferase 1
tetur02g12650	267.363	0.479505	0.141719	3.3835	0.000715684	0.00906349	chromosome_3	+	4007580	4009219	MIF4G-like, type 3
tetur40g91479	0.918316	0.479449	0.887955	0.539948	0.589233	0.795715	chromosome_1	+	15843887	15844075	hypothetical protein
tetur09g05470	74.2729	0.478966	0.147092	3.25623	0.00112903	0.013087	chromosome_3	-	16502068	16559639	musashi homolog 2
tetur32g00850	72.0433	0.478308	0.131654	3.63306	0.00028008	0.00426732	chromosome_3	+	11211400	11216182	GTP-binding protein GEM
tetur19g01040	971.296	0.477493	0.0963513	4.95575	7.2052e-07	2.40356e-05	chromosome_2	+	17274565	17276496	Vitamin D3 receptor; putative
tetur05g09314	179.503	0.477465	0.151324	3.15525	0.00160363	0.0171864	chromosome_2	+	26288503	26288887
tetur02g02080	53.4245	0.477196	0.223242	2.13758	0.0325512	0.149124	chromosome_2	+	20508655	20509405	GJ13799
tetur03g91617	65.6256	0.476934	0.148011	3.22229	0.00127172	0.0143239	chromosome_1	-	20938391	20940245	hypothetical protein NR96_like
tetur01g15090	1458.06	0.476754	0.115346	4.13325	3.57664e-05	0.000747655	chromosome_1	+	4352910	4358237	ABC-transporter; class A; TuABCA-02
tetur03g02550	4.88025	0.476741	0.377968	1.26133	0.207191	0.458766	chromosome_1	-	20009254	20013999	Photocell receptor specific nuclear receptor -like
tetur05g08250	55.3208	0.476518	0.150663	3.16282	0.00156251	0.0168334	chromosome_2	-	27558787	27561932	Hypothetical protein
tetur28g01900	5.2668	0.475642	0.435113	1.09315	0.27433	0.536375	chromosome_2	-	774845	776003	Hypothetical protein
tetur38g00510	37.2004	0.475293	0.16023	2.96633	0.0030138	0.0280308	chromosome_1	-	14201387	14203776	Hypothetical protein
tetur25g00420	46.4627	0.475163	0.239848	1.9811	0.0475801	0.188068	chromosome_2	+	28337727	28338936	Hypothetical protein
tetur53g00020	1.74878	0.474531	0.759657	0.624665	0.532191	0.757724	scaffold_53	+	4655	6904	PREDICTED: similar to lysosomal acid lipase; putative
tetur412g00010	64.5671	0.474138	0.185474	2.55635	0.0105775	0.0691093	scaffold_412	-	1050	2901	Hypothetical protein
tetur01g16473	0.404386	0.473814	1.43837	0.329411	0.741845		chromosome_2	-	14339739	14341795	Peptidase C1A, papain C-terminal
tetur28g02500	1.74743	0.473545	0.556745	0.85056	0.395014	0.651843	chromosome_2	+	1040452	1042410	PREDICTED: anaphase promoting complex subunit 1
tetur08g07670	118.364	0.473488	0.240772	1.96655	0.0492356	0.192756	chromosome_1	-	21316379	21325947	SMAD domain, Dwarfin-type
tetur34g00310	17.419	0.472961	0.220553	2.14443	0.0319984	0.147429	chromosome_1	+	28835812	28838011	Leucine-rich repeat domain, L domain-like
tetur05g05220	368.469	0.47286	0.0856264	5.52237	3.34461e-08	1.40826e-06	chromosome_2	+	26316178	26317577	Glutathione S-transferase; class mu TuGSTm06
tetur17g01090	27.0245	0.472561	0.199622	2.36728	0.0179192	0.100466	chromosome_2	-	7088725	7092248	Hypothetical protein
tetur05g02300	1.18509	0.472479	0.694307	0.680505	0.496185	0.732506	chromosome_2	-	25038128	25040319	Leucine-rich repeat domain, L domain-like
tetur38g00640	3.01757	0.472229	0.478257	0.987397	0.323448	0.584453	chromosome_1	+	14275276	14276084	Protein kinase-like domain
tetur21g03390	0.150509	0.471845	1.9987	0.236076	0.813374		chromosome_1	+	5968727	5969841	Chemosensory Receptor; Gustatory receptor family
tetur12g02460	1887.01	0.471827	0.184374	2.55907	0.0104953	0.0686629	chromosome_1	+	26361630	26364828	Hypothetical protein
tetur24g00550	600.035	0.471693	0.0708729	6.65548	2.8238e-11	1.83845e-09	chromosome_2	-	8680024	8681783	Hypothetical protein
tetur02g14510	0.782586	0.470396	0.887403	0.530081	0.596056	0.79982	chromosome_3	-	2962462	2963101	Cytochrome P450 - probable pseudogene
tetur09g92862	18.0505	0.470233	0.202892	2.31765	0.0204684	0.109523	chromosome_3	+	16979168	16979356	hypothetical protein
tetur05g04780	1.27231	0.470095	0.710727	0.661428	0.508338	0.741459	chromosome_2	+	26186065	26186624	Hypothetical protein
tetur09g02420	4.42087	0.470074	0.448197	1.04881	0.294265	0.556701	chromosome_3	+	18247905	18249995	GM12108 MFS_arthro10032
tetur14g02290	318.606	0.469987	0.127074	3.69853	0.000216849	0.00345346	chromosome_3	-	22923510	22929100	ABC-transporter; class C; TuABCC-30
tetur25g01320	12.9905	0.469923	0.209316	2.24504	0.0247653	0.124688	chromosome_2	+	28686070	28687656	Hypothetical protein
tetur04g90878	3.17944	0.469841	0.474412	0.990366	0.321995	0.58367	chromosome_3	+	11895727	11895885	hypothetical protein
tetur32g01250	540.923	0.469826	0.104213	4.50832	6.5344e-06	0.000168832	chromosome_3	+	11073207	11074777	UDP-glycosyltransferase UGT205B2
tetur04g00290	0.164898	0.469629	1.66669	0.281773	0.778117		chromosome_3	+	11896791	11897778	Hypothetical protein
tetur07g05250	12.7679	0.469521	0.220691	2.12751	0.0333779	0.150946	chromosome_1	-	30104424	30106177	lecithin-cholesterol acyltransferase
tetur08g04710	0.441675	0.469472	1.18853	0.395004	0.69284		chromosome_1	-	22747250	22747577	Hypothetical protein
tetur04g09497	224.025	0.469436	0.0865695	5.42265	5.8721e-08	2.3329e-06	chromosome_2	+	9091599	9093366	Cyclophilin-type peptidyl-prolyl cis-trans isomerase, conserved site
tetur32g01010	12.4391	0.469322	0.334787	1.40185	0.16096	0.398731	chromosome_3	-	11160841	11161365	Conserved hypothetical protein CHP02464
tetur05g09110	3597.06	0.468877	0.125992	3.72149	0.000198049	0.00321292	chromosome_2	-	27983758	27984497	Hypothetical protein
tetur10g02610	0.20773	0.468873	1.59435	0.294083	0.768694		chromosome_2	+	2680707	2681263	replication factor C subunit 2
tetur18g03550	1082.5	0.468867	0.0738263	6.35096	2.13981e-10	1.24017e-08	chromosome_2	-	5815324	5825119	Organic anion transporter polypeptide OATP
tetur08g03020	0.726421	0.468215	0.99741	0.469431	0.638762	0.828047	chromosome_1	+	23420268	23420562	Hypothetical protein
tetur06g03570	4.32528	0.468096	0.42261	1.10763	0.268021	0.530549	chromosome_1	+	12135634	12136077	Hypothetical protein
tetur10g03410	32.2404	0.467974	0.130028	3.59903	0.00031941	0.00476344	chromosome_2	+	3007923	3009063	Hypothetical protein
tetur14g00100	1.09766	0.467902	0.897387	0.521405	0.602085	0.803562	chromosome_3	+	21831964	21832237	Hypothetical protein
tetur05g02260	0.511063	0.467819	1.41356	0.330951	0.740682		chromosome_2	-	25023192	25025518	Leucine-rich repeat domain, L domain-like
tetur39g00020	27.9114	0.467458	0.23763	1.96717	0.0491634	0.192602	chromosome_3	+	8868461	8869517	Hypothetical protein
tetur07g02130	60.3466	0.467331	0.129674	3.6039	0.000313473	0.00468817	chromosome_1	+	31688035	31689601	Hypothetical protein
tetur22g00090	329.287	0.467039	0.172153	2.71293	0.00666911	0.0496288	chromosome_2	-	23980880	23986959	Adenylyl cyclase class-4/guanylyl cyclase, conserved site
tetur33g01000	0.132254	0.466956	2.05368	0.227375	0.820132		chromosome_3	-	10134847	10136354	Chemosensory Receptor; Gustatory receptor family
tetur19g03270	2.36964	0.466792	0.481307	0.969841	0.332126	0.592736	chromosome_2	+	18418544	18418887	Hypothetical protein
tetur09g03880	88.8565	0.466763	0.172757	2.70185	0.00689545	0.0508163	chromosome_3	-	17449683	17450913	Serine protease
tetur16g01830	18.4102	0.466721	0.208792	2.23533	0.0253954	0.126754	chromosome_3	-	1865721	1868402	Cysteinyl-tRNA synthetase; class Ia; C-terminal
tetur05g03320	6.47402	0.466345	0.310697	1.50096	0.133365	0.354434	chromosome_2	+	25523148	25526518	G-protein coupled receptor
tetur07g07780	9.28949	0.465936	0.280286	1.66236	0.0964408	0.290108	chromosome_1	-	29064996	29065304	Hypothetical protein
tetur23g01270	3.18497	0.465847	0.493418	0.944123	0.345107	0.603376	chromosome_1	-	14909684	14911150	Putative Degenerin/Epithelial Sodium Channel (DEG/ENaC)
tetur04g03870	2.11217	0.465813	0.620252	0.751007	0.452649	0.695851	chromosome_2	+	9532580	9534025	Na+ channel, amiloride-sensitive
tetur04g92244	22.9088	0.46579	0.155643	2.99268	0.00276536	0.0262656	chromosome_2	+	10264037	10264312	hypothetical protein
tetur08g07180	4.45288	0.465646	0.374028	1.24495	0.21315	0.466151	chromosome_1	+	21504683	21505787	Hypothetical protein
tetur01g15970	0.0656248	0.46536	3.01276	0.154463	0.877245		chromosome_1	+	4987224	4987475	Hypothetical protein
tetur31g00100	0.0294602	0.46536	3.01276	0.154463	0.877245		chromosome_3	+	8925268	8925462	Hypothetical protein
tetur25g92729	0.037171	0.46536	3.01276	0.154463	0.877245		chromosome_2	-	29065573	29065780	hypothetical protein
tetur23g00010	0.0378347	0.46536	3.01276	0.154463	0.877245		chromosome_1	+	15538862	15539383	Hypothetical protein
tetur03g04560	0.0267094	0.46536	3.01276	0.154463	0.877245		chromosome_1	+	19002142	19003031	Hypothetical protein
tetur02g10270	0.0787347	0.46536	3.01276	0.154463	0.877245		chromosome_3	-	5102745	5102969	Hypothetical protein
tetur08g06380	0.0787347	0.46536	3.01276	0.154463	0.877245		chromosome_1	+	21844111	21845653	Hypothetical protein
tetur18g00770	0.115647	0.46536	3.01276	0.154463	0.877245		chromosome_2	+	4430233	4430808	Hypothetical protein
tetur29g01120	0.0267094	0.46536	3.01276	0.154463	0.877245		chromosome_2	+	22065945	22066109	Hypothetical protein
tetur35g01240	0.0294602	0.46536	3.01276	0.154463	0.877245		chromosome_1	+	28054466	28055480	Serine protease homologue
tetur08g06500	0.037171	0.46536	3.01276	0.154463	0.877245		chromosome_1	+	21793918	21794513	C2 domain
tetur08g01400	0.0267094	0.46536	3.01276	0.154463	0.877245		chromosome_1	+	5323326	5324900	Chemosensory Receptor; Gustatory receptor family
tetur09g05280	0.058853	0.46536	3.01276	0.154463	0.877245		chromosome_3	+	16699953	16700530	Hypothetical protein
tetur01g16505	0.0378347	0.46536	3.01276	0.154463	0.877245		chromosome_2	-	13039764	13040228	Diacylglycerol kinase, accessory domain
tetur02g13760	0.0294602	0.46536	3.01276	0.154463	0.877245		chromosome_3	-	3416688	3416868	Hypothetical protein
tetur14g00170	0.0378347	0.46536	3.01276	0.154463	0.877245		chromosome_3	+	21873280	21873533	Hypothetical protein
tetur02g09940	0.058853	0.46536	3.01276	0.154463	0.877245		chromosome_3	+	5376950	5378914	38K protein
tetur01g92430	0.0294602	0.46536	3.01276	0.154463	0.877245		chromosome_2	+	16502775	16502927	hypothetical protein
tetur29g01490	0.0294602	0.46536	3.01276	0.154463	0.877245		chromosome_2	+	21802245	21802442	Hypothetical protein
tetur09g04680	0.058853	0.46536	3.01276	0.154463	0.877245		chromosome_3	+	17011840	17013843	Hypothetical Cell Surface Protein
tetur02g07620	0.0378347	0.46536	3.01276	0.154463	0.877245		chromosome_3	+	6318266	6318966	Calcium permeable stress-gated cation channel 1, N-terminal transmembrane domain
tetur15g00100	0.037171	0.46536	3.01276	0.154463	0.877245		chromosome_1	-	7567205	7567496	Hypothetical protein
tetur08g05900	0.115647	0.46536	3.01276	0.154463	0.877245		chromosome_1	+	22104562	22104804	Hypothetical protein
tetur17g02430	0.037171	0.46536	3.01276	0.154463	0.877245		chromosome_2	+	6578654	6579097	Hypothetical protein
tetur07g91883	0.037171	0.46536	3.01276	0.154463	0.877245		chromosome_1	-	31644591	31644749	hypothetical protein
tetur02g07290	0.0378347	0.46536	3.01276	0.154463	0.877245		chromosome_3	-	6412040	6412283	Hypothetical protein
tetur25g00190	0.0294602	0.46536	3.01276	0.154463	0.877245		chromosome_2	-	28229621	28230031	Hypothetical protein
tetur07g91858	0.0378347	0.46536	3.01276	0.154463	0.877245		chromosome_1	-	30729653	30730257	hypothetical protein
tetur183g00050	0.0267094	0.46536	3.01276	0.154463	0.877245		scaffold_183	+	7455	8572	Hypothetical protein
tetur02g12400	0.0267094	0.46536	3.01276	0.154463	0.877245		chromosome_3	+	4187759	4188991	Na+ channel, amiloride-sensitive
tetur03g04130	0.115647	0.46536	3.01276	0.154463	0.877245		chromosome_1	-	19176380	19176638	Hypothetical protein
tetur14g01160	0.0294602	0.46536	3.01276	0.154463	0.877245		chromosome_3	+	22337913	22338083	unnamed protein product
tetur36g01250	0.0267094	0.46536	3.01276	0.154463	0.877245		chromosome_1	-	924374	925087	Hypothetical protein
tetur07g07920	0.0656248	0.46536	3.01276	0.154463	0.877245		chromosome_1	+	28998852	29000945	Leucine-rich repeat domain, L domain-like
tetur07g07900	0.0787347	0.46536	3.01276	0.154463	0.877245		chromosome_1	+	29011038	29013049	Leucine-rich repeat domain, L domain-like
[truncated: 17,085 more rows]

## Sheet: QTL-1
	baseMean	log2FoldChange	lfcSE	stat	pvalue	padj	contig	strand	start	stop	definition
tetur06g04450	98.1623	0.573712	0.17617	3.25659	0.00112761	0.0130808	chromosome_1	-	12600779	12604726	Glycine-rich secreted protein
tetur06g91400	0.0638889	0.46536	3.01276	0.154463	0.877245		chromosome_1	-	12605292	12605444	hypothetical protein
tetur06g04460	15.6798	0.830411	0.255103	3.25521	0.0011331	0.0131137	chromosome_1	+	12609424	12610419	hypothetical protein DDB_G0288725
tetur06g04470	490.72	-0.116585	0.0514129	-2.26763	0.0233518	0.119541	chromosome_1	-	12612311	12613627	aryl hydrocarbon receptor interacting protein
tetur06g04480	1104.2	-0.0874151	0.0462494	-1.89008	0.058747	0.214059	chromosome_1	+	12613855	12616003	mRNA-decapping enzyme 2
tetur06g04490	119.031	0.0861838	0.0977022	0.882107	0.377719	0.635653	chromosome_1	-	12616111	12616512	GSK3-beta interaction protein
tetur06g91401	1597.6	0.0251259	0.0474004	0.530078	0.596058	0.79982	chromosome_1	+	12616797	12618952	hypothetical protein
tetur06g04500	0.0182024	0.429813	3.01289	0.142658	0.88656		chromosome_1	-	12618380	12619128	Hypothetical protein
tetur06g04510	78.7344	0.867764	0.443581	1.95627	0.0504333	0.195329	chromosome_1	+	12619750	12621104	Hypothetical protein
tetur06g04520	8316.15	2.32217	0.0959294	24.2071	1.87508e-129	5.54237e-126	chromosome_1	-	12622105	12623636	Cytochrome P450 - CYP392A16
tetur06g04530	596.826	0.516951	0.123128	4.19847	2.68723e-05	0.000580622	chromosome_1	-	12627990	12629241	Hypothetical protein
tetur06g04540	0.36457	0.882966	1.40577	0.628102	0.529937		chromosome_1	-	12632914	12633242	Cytochrome P450
tetur06g04550	398.635	1.32796	0.118452	11.2109	3.60408e-29	1.02432e-26	chromosome_1	-	12633884	12635133	Hypothetical protein
tetur06g06953	9.38577	0.680842	0.354454	1.92082	0.0547548	0.204556	chromosome_1	+	12636311	12637370	hypothetical protein
tetur06g04580	199.883	3.24495	0.242973	13.3552	1.10483e-40	6.28012e-38	chromosome_1	-	12644418	12645419	Hypothetical protein

## Sheet: QTL-2
	baseMean	log2FoldChange	lfcSE	stat	pvalue	padj	contig	strand	start	stop	definition
tetur27g00230	117.63	-0.499364	0.121401	-4.11334	3.89968e-05	0.000807191	chromosome_1	-	24095913	24097606	Cytochrome P450 - CYP392E5p probable pseudogene
tetur27g00240	0.380424	0.011237	1.33966	0.00838799	0.993307		chromosome_1	+	24097624	24098606	cytochrome P450; fragment
tetur27g00250	583.139	0.021972	0.0408014	0.538512	0.590224	0.796337	chromosome_1	+	24099039	24100812	PREDICTED: similar to CG12012 CG12012-PA
tetur27g00260	536.239	0.748428	0.0780897	9.58422	9.31619e-22	1.6998e-19	chromosome_1	+	24102214	24103334	alpha-tocopherol transfer protein-like
tetur27g00270	424.385	-0.0245947	0.0687834	-0.357568	0.720667	0.871931	chromosome_1	-	24103617	24109869	B
tetur27g00280	0.593627	0.885099	1.16612	0.759009	0.447847		chromosome_1	+	24112696	24113091	Cytochrome P450 -
tetur27g00290	2.41504	-4.63315	0.791566	-5.85314	4.82367e-09	2.35277e-07	chromosome_1	-	24114049	24114502	Hypothetical protein
tetur27g00300	0.316825	-1.42105	1.37571	-1.03296	0.301625		chromosome_1	+	24115045	24115804	Hypothetical protein
tetur27g91685	0.115143	-0.615826	2.49661	-0.246664	0.805168		chromosome_1	+	24116315	24116500	hypothetical protein
tetur27g00310	764.148	-0.76431	0.0570274	-13.4025	5.84507e-41	3.45537e-38	chromosome_1	+	24116761	24117552	PREDICTED: similar to enhancer of yellow 2 homolog
tetur27g00320	9.72208	0.0791382	0.342466	0.231084	0.81725	0.921145	chromosome_1	-	24118077	24119800	Beta-lactamase-like
tetur27g00330	230.094	-0.0364577	0.12278	-0.296935	0.766516	0.8973	chromosome_1	+	24121388	24122917	Cytochrome P450 - CYP392E6
tetur27g00340	482.381	-0.546913	0.118482	-4.61602	3.91177e-06	0.000107858	chromosome_1	+	24125823	24127587	Cytochrome P450 - CYP392E7
tetur27g00350	2706.02	1.08308	0.0992823	10.9091	1.04294e-27	2.70414e-25	chromosome_1	-	24129499	24131069	Cytochrome P450 - CYP392E8
tetur27g00360	0						chromosome_1	-	24133487	24133804	Hypothetical protein
tetur27g91686	0						chromosome_1	+	24134849	24135143	hypothetical protein
tetur27g00370	600.074	-0.0209033	0.0479073	-0.436329	0.662598	0.83984	chromosome_1	+	24136533	24138159	nitric oxide synthase-interacting protein
tetur27g00380	115.648	0.0227996	0.107349	0.212387	0.831805	0.928423	chromosome_1	+	24138455	24139301	Hypothetical protein
tetur27g00390	1626.69	-0.0919508	0.0438793	-2.09554	0.0361231	0.158228	chromosome_1	-	24139840	24141545	leucine-rich repeat protein SHOC-2
tetur27g00400	493.122	0.175107	0.0462422	3.78673	0.000152641	0.00259894	chromosome_1	+	24141696	24144147	CD151 antigen
tetur27g00410	2.5632	-0.332401	0.469192	-0.708452	0.478664	0.718473	chromosome_1	+	24145823	24146741	Ras small GTPase; Ras type
tetur27g00420	2156.69	-0.125644	0.0503892	-2.49347	0.0126502	0.0781919	chromosome_1	-	24147375	24150868	N-acetylglucosaminyltransferase I
tetur27g00430	0						chromosome_1	-	24151775	24152026	Hypothetical protein
tetur27g91687	18.6599	-0.296808	0.201285	-1.47456	0.14033	0.366031	chromosome_1	-	24155736	24156360	hypothetical protein
tetur27g00440	3.02699	1.05611	0.488691	2.1611	0.0306876	0.143523	chromosome_1	-	24156705	24158503	Hypothetical protein
tetur27g00450	323.782	-0.122155	0.0669944	-1.82337	0.068248	0.23381	chromosome_1	+	24158812	24163601	breathless
tetur27g00460	213.522	0.147287	0.083118	1.77202	0.0763911	0.250467	chromosome_1	+	24165708	24177669	Hypothetical protein

## Sheet: QTL-3
	baseMean	log2FoldChange	lfcSE	stat	pvalue	padj	contig	strand	start	stop	definition	CNV region
tetur18g92105	0						chromosome_2	+	5683519	5683713	hypothetical protein
tetur18g03320	6.61057	0.753106	0.338198	2.22682	0.0259594	0.128698	chromosome_2	+	5687853	5688224	Hypothetical protein
tetur18g03330	270.09	-0.683483	0.0553738	-12.3431	5.30842e-35	2.01162e-32	chromosome_2	+	5692458	5693773	UPF0517 membrane protein CG10671
tetur18g03340	33.5424	-0.31221	0.132336	-2.35921	0.0183137	0.102065	chromosome_2	-	5695109	5697050	vesicular acetylcholine transporter
tetur18g03350	80.5515	0.291956	0.108037	2.70236	0.00688483	0.0508023	chromosome_2	-	5700933	5705078	Hypothetical protein
tetur18g03360	62.1929	0.0833887	0.130553	0.638733	0.522997	0.751445	chromosome_2	+	5706103	5708320	hypothetical protein
tetur18g03370	435.771	1.4265	0.150952	9.44998	3.389e-21	5.82396e-19	chromosome_2	+	5711979	5712814	archease
tetur18g03380	3517.88	0.772467	0.147752	5.22813	1.71235e-07	6.29523e-06	chromosome_2	-	5713069	5713698	large subunit ribosomal protein 23
tetur18g03390	6650.43	1.8733	0.064918	28.8565	4.20543e-183	3.10761e-179	chromosome_2	-	5714612	5718880	NADPH cytochome P450 reductase
tetur18g03400	6.2268	2.99981	0.45829	6.54567	5.923e-11	3.6935e-09	chromosome_2	+	5720043	5720491	Hypothetical protein
tetur18g03410	849.185	2.01503	0.0610615	33	8.12773e-239	1.2012e-234	chromosome_2	-	5721867	5723368	Folate-binding; YgfZ
tetur18g03420	147.907	-0.0862568	0.083903	-1.02805	0.303925	0.565563	chromosome_2	+	5723969	5726121	Hypothetical protein
tetur18g03430	1035.96	-0.0617609	0.0470349	-1.31309	0.189154	0.437139	chromosome_2	+	5726607	5728998	DDB1- and CUL4-associated factor 12
tetur18g03440	222.11	-0.20851	0.0743341	-2.80504	0.00503096	0.040409	chromosome_2	+	5729912	5730999	Hypothetical protein
tetur18g03450	135.591	-0.0176233	0.0848493	-0.207701	0.835462	0.930397	chromosome_2	+	5731332	5735868	PREDICTED: similar to NP95
tetur18g03721	0.386814	-0.778425	1.14476	-0.679988	0.496512		chromosome_2	-	5735665	5736837	Chemosensory Receptor; Gustatory receptor family
tetur18g03791	0.3015	0.777578	1.51603	0.512905	0.608017		chromosome_2	-	5737734	5738891	Chemosensory Receptor; Gustatory receptor family

## Sheet: subsidiary peak 1
	baseMean	log2FoldChange	lfcSE	stat	pvalue	padj	contig	strand	start	stop	definition
tetur05g03890	114.576	-0.196892	0.0954538	-2.06269	0.0391419	0.166516	chromosome_2	+	25813023	25817219	Concanavalin A-like lectin/glucanase
tetur05g92654	0.727991	0.369351	1.05845	0.348954	0.727124	0.87595	chromosome_2	+	25820676	25820918	hypothetical protein
tetur05g03900	11.2198	-0.523687	0.254178	-2.06031	0.0393686	0.167144	chromosome_2	-	25821386	25821724	Hypothetical protein
tetur05g92655	22.8571	-0.0113728	0.201165	-0.0565346	0.954916	0.982368	chromosome_2	+	25823451	25823636	hypothetical protein
tetur05g03910	955.023	-0.185998	0.148613	-1.25155	0.210732	0.463295	chromosome_2	-	25829402	25829901	ATP synthase subunit g; mitochondrial
tetur05g03920	657.825	0.00099079	0.0380481	0.0260405	0.979225	0.992386	chromosome_2	-	25830135	25833041	pentatricopeptide repeat-containing protein 3; mitochondrial precursor
tetur05g03930	888.852	0.0750774	0.0636973	1.17866	0.238534	0.497011	chromosome_2	-	25833280	25839840	KIAA0528 protein
tetur05g03940	493.803	-0.0522342	0.0717556	-0.727946	0.466647	0.708667	chromosome_2	+	25840460	25843110	N6-adenosine-methyltransferase 70 kDa subunit
tetur05g03950	4640.72	0.0321315	0.057745	0.556437	0.577912	0.78893	chromosome_2	-	25844497	25849136	Uncharacterised conserved protein UCP036436; nucleotide-sugar transporter-related
tetur05g03960	168.277	-0.111746	0.069506	-1.60772	0.107897	0.311082	chromosome_2	+	25857348	25859957	Guanine-nucleotide dissociation stimulator CDC25
tetur05g03970	790.089	-0.937549	0.303943	-3.08462	0.00203813	0.0205748	chromosome_2	-	25860366	25862138	CG1950-PA
tetur05g03980	1053.94	-0.116958	0.0715618	-1.63437	0.102182	0.300526	chromosome_2	-	25864475	25866144	LisH dimerisation motif
tetur05g03990	1892.43	-0.00638263	0.0249425	-0.255893	0.798033	0.913071	chromosome_2	+	25867410	25869776	LisH dimerisation motif

## Sheet: subsidiary peak 2
	baseMean	log2FoldChange	lfcSE	stat	pvalue	padj	contig	strand	start	stop	definition
tetur02g06650	2207.66	-0.0410185	0.0653832	-0.627356	0.530426	0.756969	chromosome_3	-	6653919	6655571	Cytochrome P450 - CYP392B2
tetur02g06640	3.94487	-1.06607	0.386288	-2.75978	0.00578396	0.0447727	chromosome_3	-	6656368	6657827	Cytochrome P450 - CYP probable pseudogene
tetur02g06630	603.892	-0.168452	0.060045	-2.80542	0.00502506	0.0404066	chromosome_3	-	6658666	6661337	DNA repair helicase RAD3
tetur20g03457
tetur20g03330
tetur20g03320	0.228319	-0.60942	1.57819	-0.38615	0.699385	0	chromosome_3	-	6667367	6668493	Chemosensory Receptor; Gustatory receptor family
tetur20g03310
tetur20g03290	520.583	0.0670222	0.131402	0.510055	0.610013	0.807981	chromosome_3	-	6688451	6722424	dve; Ortholog of Drosophila melanogaster defective proventriculus
tetur20g03270	350.314	0.157897	0.0502763	3.14058	0.00168613	0.0178761	chromosome_3	-	6723903	6725237	transcription factor TFIIIB component B'' homolog
